# Supplementary material for: Human Placental-Derived Adherent Stromal Cells Co-Induced with TNF-α and IFN-γ Inhibit Triple-Negative Breast Cancer in Nude Mouse Xenograft Models
Source: Sci Rep. 2018 Jan 12;8:670. doi: 10.1038/s41598-017-18428-1 (PMC5766494; doi:10.1038/s41598-017-18428-1)
Supplement: Supplementary file 2 — Supplementary Dataset S1 [file 41598_2017_18428_MOESM2_ESM.xlsx]

## Sheet: Sheet1
Human Placental-Derived Adherent Stromal Cells Co-Induced with TNF‑a and IFN‑g Inhibit Triple-Negative Breast Cancer in Nude Mouse Xenograft Models
Authors: Hoshea Allen1‡, Niva Shraga Heled1‡, Michal Blumenfeld1, Tamar Dego-Ashto1, Dana Fuchs-Telem1, Ariel Gilert1, Zami Aberman1, and Racheli Ofir1*
1 Pluristem Ltd., Haifa, Israel, 31905 ‡ H.A. and N.S. H. contributed equally to this work * Correspondence should be addressed to R.O. (email: racheli@pluristem.com)
Supplementary Dataset S1: Mutations Correlated (p<0.05) with Either the Anti-Proliferative or Pro-Proliferative Response to Induced-ASC CM
...
...
Gene	CellType	CellLine	POC	CensusGene	AAmutation	CDSmutation	SomaticStatus	Zygosity	Validated	Type	Position	Cluster	LogEffect	Pval
AARS	Nonresp	BT-474	124.1	No	p.D227N	c.679G>A	Unknown	Heterozygous	Unverified	Substitution - Missense	16:70270333..70270333	Unclustered	0.155154	0.000755675
AARS	Nonresp	HCT-15	106	No	p.Y543*	c.1629T>G	Previously Reported	Heterozygous	Unverified	Substitution - Nonsense	16:70262388..70262388	Unclustered	0.155154	0.000755675
ABCA5	Nonresp	HCT 116	83.4	No	p.N525D	c.1573A>G	Previously Reported	Heterozygous	Unverified	Substitution - Missense	17:69291249..69291249	Unclustered	-0.20202	0.0163696
ABCA5	Nonresp	MES-SA	72.3	No	p.V1106I	c.3316G>A	Unknown	Heterozygous	Unverified	Substitution - Missense	17:69261748..69261748	Unclustered	-0.20202	0.0163696
ABCA5	Nonresp	NCI-H23	81.5	No	p.E858G	c.2573A>G	Unknown	Heterozygous	Unverified	Substitution - Missense	17:69277662..69277662	Unclustered	-0.20202	0.0163696
ABCA5	Nonresp	NCI-H23	81.5	No	p.K683*	c.2047A>T	Unknown	Heterozygous	Unverified	Substitution - Nonsense	17:69286306..69286306	Unclustered	-0.20202	0.0163696
ABCA5	Resp	CHL-1	16.6	No	p.A183V	c.548C>T	Unknown	Heterozygous	Unverified	Substitution - Missense	17:69308290..69308290	Unclustered	-0.20202	0.0163696
ABCA5	Resp	MDA-MB-231	47.6	No	p.S149F	c.446C>T	Unknown	Heterozygous	Unverified	Substitution - Missense	17:69309285..69309285	Unclustered	-0.20202	0.0163696
ABCA5	Resp	NCI-H1792	20	No	p.S765N	c.2294G>A	Unknown	Heterozygous	Unverified	Substitution - Missense	17:69284051..69284051	Unclustered	-0.20202	0.0163696
ABCA5	Resp	NCI-H1792	20	No	p.?	c.2132+1G>A	Unknown	Heterozygous	Unverified	Unknown	17:69286220..69286220	Unclustered	-0.20202	0.0163696
AC027369	Nonresp	COLO 829	67.5	No	p.S222F	c.665C>T	Previously Reported	Homozygous	Unverified	Substitution - Missense	11:48978945..48978945	Unclustered	-0.242022	0.0188776
AC027369	Resp	NCI-H1792	20	No	p.L295*	c.884T>A	Unknown	Heterozygous	Unverified	Substitution - Nonsense	11:48978034..48978034	Unclustered	-0.242022	0.0188776
AC027369	Resp	SNU-449	56.4	No	p.P305S	c.913C>T	Unknown	Heterozygous	Unverified	Substitution - Missense	11:48978005..48978005	Unclustered	-0.242022	0.0188776
AC092031.1	Nonresp	HCT-15	106	No	p.G16*	c.46G>T	Unknown	Heterozygous	Unverified	Substitution - Nonsense	7:96486384..96486384	Unclustered	0.202619	0.033486
AC092031.1	Nonresp	T-47D	149.1	No	p.S108Y	c.323C>A	Unknown	Heterozygous	Unverified	Substitution - Missense	7:96483923..96483923	Unclustered	0.202619	0.033486
AC092070	Nonresp	COLO 829	67.5	No	p.P210H	c.629C>A	Previously Reported	Heterozygous	Unverified	Substitution - Missense	19:53284193..53284193	Unclustered	-0.152336	0.0174489
AC092070	Resp	786-0	48.9	No	p.V211D	c.632T>A	Unknown	Heterozygous	Unverified	Substitution - Missense	19:53284196..53284196	Unclustered	-0.152336	0.0174489
ACOT12	Nonresp	ACHN	87.1	No	p.?	c.1262+8C>A	Unknown	Homozygous	Unverified	Unknown	5:81335760..81335760	Unclustered	0.115175	0.0242878
ACOT12	Nonresp	HCT-15	106	No	p.D231Y	c.691G>T	Previously Reported	Heterozygous	Unverified	Substitution - Missense	5:81345967..81345967	Unclustered	0.115175	0.0242878
ACOT12	Nonresp	HCT-15	106	No	p.E136G	c.407A>G	Unknown	Heterozygous	Unverified	Substitution - Missense	5:81359992..81359992	Unclustered	0.115175	0.0242878
ACOT12	Nonresp	MCF7	121.3	No	p.A403D	c.1208C>A	Unknown	Heterozygous	Unverified	Substitution - Missense	5:81335822..81335822	Unclustered	0.115175	0.0242878
ACP2	Nonresp	HCT-15	106	No	p.G344D	c.1031G>A	Previously Reported	Heterozygous	Unverified	Substitution - Missense	11:47242830..47242830	Unclustered	0.0877444	0.0217539
ACP2	Nonresp	T24	92.5	No	p.?	c.550-9T>C	Unknown	Heterozygous	Unverified	Unknown	11:47245403..47245403	Unclustered	0.0877444	0.0217539
ACRBP	Nonresp	22RV1	80	No	p.C385R	c.1153T>C	Unknown	Heterozygous	Unverified	Substitution - Missense	12:6640447..6640447	Unclustered	-0.0841117	0.0137081
ACRBP	Nonresp	Colo 205	64.2	No	p.S102Y	c.305C>A	Previously Reported	Homozygous	Unverified	Substitution - Missense	12:6646535..6646535	Unclustered	-0.0841117	0.0137081
ACRBP	Nonresp	LNCaP clone FGC	69.1	No	p.T41I	c.122C>T	Unknown	Heterozygous	Unverified	Substitution - Missense	12:6646934..6646934	Unclustered	-0.0841117	0.0137081
ACRBP	Nonresp	LNCaP clone FGC	69.1	No	p.Q419H	c.1257G>T	Unknown	Heterozygous	Unverified	Substitution - Missense	12:6640343..6640343	Unclustered	-0.0841117	0.0137081
ACRBP	Nonresp	LNCaP clone FGC	69.1	No	p.A21E	c.62C>A	Unknown	Heterozygous	Unverified	Substitution - Missense	12:6646994..6646994	Unclustered	-0.0841117	0.0137081
ACRBP	Resp	SW48	59.8	No	p.E351D	c.1053G>T	Unknown	Heterozygous	Unverified	Substitution - Missense	12:6643563..6643563	Unclustered	-0.0841117	0.0137081
ACTG2	Nonresp	647-V	95.9	No	p.W357R	c.1069T>C	Unknown	Heterozygous	Unverified	Substitution - Missense	2:73919513..73919513	Unclustered	0.128756	0.0398351
ACTG2	Nonresp	MCF7	121.3	No	p.E242K	c.724G>A	Unknown	Heterozygous	Unverified	Substitution - Missense	2:73914790..73914790	Unclustered	0.128756	0.0398351
ACVR2B	Nonresp	BT-474	124.1	No	p.K314*	c.940A>T	Unknown	Heterozygous	Unverified	Substitution - Nonsense	3:38479807..38479807	Unclustered	0.155154	0.000755675
ACVR2B	Nonresp	HCT-15	106	No	p.M239T	c.716T>C	Previously Reported	Heterozygous	Unverified	Substitution - Missense	3:38479177..38479177	Unclustered	0.155154	0.000755675
ADAL	Nonresp	FaDu	110.7	No	p.A95S	c.283G>T	Unknown	Heterozygous	Unverified	Substitution - Missense	15:43340292..43340292	Unclustered	0.127889	3.00074e-08
ADAL	Nonresp	HCT-15	106	No	p.L126F	c.376C>T	Previously Reported	Heterozygous	Unverified	Substitution - Missense	15:43343026..43343026	Unclustered	0.127889	3.00074e-08
ADAM29	Nonresp	COLO 829	67.5	No	p.G589E	c.1766G>A	Previously Reported	Heterozygous	Unverified	Substitution - Missense	4:174977291..174977291	Unclustered	-0.152995	0.010173
ADAM29	Nonresp	DU 145	79.2	No	p.I328N	c.983T>A	Unknown	Homozygous	Unverified	Substitution - Missense	4:174976508..174976508	Unclustered	-0.152995	0.010173
ADAM29	Nonresp	MDA-MB-453	79	No	p.R399H	c.1196G>A	Unknown	Heterozygous	Unverified	Substitution - Missense	4:174976721..174976721	Unclustered	-0.152995	0.010173
ADAM29	Nonresp	NCI-H358	77.3	No	p.I685V	c.2053A>G	Unknown	Heterozygous	Unverified	Substitution - Missense	4:174977578..174977578	Unclustered	-0.152995	0.010173
ADAM29	Resp	CHL-1	16.6	No	p.E376K	c.1126G>A	Unknown	Heterozygous	Unverified	Substitution - Missense	4:174976651..174976651	Unclustered	-0.152995	0.010173
ADAM29	Resp	MDA-MB-231	47.6	No	p.H499N	c.1495C>A	Previously Reported	Heterozygous	Unverified	Substitution - Missense	4:174977020..174977020	Unclustered	-0.152995	0.010173
ADAM29	Resp	NCI-H460	51.3	No	p.G60S	c.178G>A	Previously Reported	Heterozygous	Unverified	Substitution - Missense	4:174975703..174975703	Unclustered	-0.152995	0.010173
ADAMTS18	Nonresp	HCT-15	106	No	p.S373F	c.1118C>T	Previously Reported	Heterozygous	Unverified	Substitution - Missense	16:77362203..77362203	Unclustered	0.149706	0.0002414
ADAMTS18	Nonresp	HCT-15	106	No	p.E107V	c.320A>T	Previously Reported	Heterozygous	Unverified	Substitution - Missense	16:77431470..77431470	Unclustered	0.149706	0.0002414
ADAMTS18	Nonresp	MCF7	121.3	No	p.S102L	c.305C>T	Unknown	Heterozygous	Unverified	Substitution - Missense	16:77431485..77431485	Unclustered	0.149706	0.0002414
ADAMTS3	Resp	NCI-H1792	20	No	p.G312E	c.935G>A	Unknown	Heterozygous	Unverified	Substitution - Missense	4:72323024..72323024	Unclustered	-0.320022	0.0360581
ADAMTS3	Resp	SW48	59.8	No	p.?	c.504+9C>T	Unknown	Heterozygous	Unverified	Unknown	4:72548469..72548469	Unclustered	-0.320022	0.0360581
ADAMTS3	Resp	SW48	59.8	No	p.Q1135*	c.3403C>T	Unknown	Heterozygous	Unverified	Substitution - Nonsense	4:72283351..72283351	Unclustered	-0.320022	0.0360581
ADAMTSL4	Nonresp	647-V	95.9	No	p.R176W	c.526C>T	Unknown	Heterozygous	Unverified	Substitution - Missense	1:150553517..150553517	Unclustered	-0.166744	0.0301145
ADAMTSL4	Nonresp	DBTRG-05MG	78.5	No	p.R798W	c.2392C>T	Unknown	Heterozygous	Unverified	Substitution - Missense	1:150558482..150558482	Unclustered	-0.166744	0.0301145
ADAMTSL4	Nonresp	DBTRG-05MG	78.5	No	p.R821W	c.2461C>T	Unknown	Heterozygous	Unverified	Substitution - Missense	1:150558482..150558482	Unclustered	-0.166744	0.0301145
ADAMTSL4	Nonresp	LNCaP clone FGC	69.1	No	p.C926Y	c.2777G>A	Unknown	Heterozygous	Unverified	Substitution - Missense	1:150559300..150559300	Unclustered	-0.166744	0.0301145
ADAMTSL4	Nonresp	LNCaP clone FGC	69.1	No	p.C949Y	c.2846G>A	Unknown	Heterozygous	Unverified	Substitution - Missense	1:150559300..150559300	Unclustered	-0.166744	0.0301145
ADAMTSL4	Resp	MDA-MB-231	47.6	No	p.Q1032K	c.3094C>A	Previously Reported	Heterozygous	Unverified	Substitution - Missense	1:150560065..150560065	Unclustered	-0.166744	0.0301145
ADAMTSL4	Resp	MDA-MB-231	47.6	No	p.Q1055K	c.3163C>A	Previously Reported	Heterozygous	Unverified	Substitution - Missense	1:150560065..150560065	Unclustered	-0.166744	0.0301145
ADAMTSL4	Resp	NCI-H1792	20	No	p.R559C	c.1675C>T	Unknown	Heterozygous	Unverified	Substitution - Missense	1:150556719..150556719	Unclustered	-0.166744	0.0301145
ADAMTSL4	Resp	NCI-H1792	20	No	p.R582C	c.1744C>T	Unknown	Heterozygous	Unverified	Substitution - Missense	1:150556719..150556719	Unclustered	-0.166744	0.0301145
ADAMTSL4	Resp	RD	35.5	No	p.R66C	c.196C>T	Unknown	Heterozygous	Unverified	Substitution - Missense	1:150553015..150553015	Unclustered	-0.166744	0.0301145
ADCY8	Nonresp	22RV1	80	No	p.H478R	c.1433A>G	Unknown	Heterozygous	Unverified	Substitution - Missense	8:130937121..130937121	Unclustered	-0.103309	0.0301554
ADCY8	Nonresp	Colo 205	64.2	No	p.?	c.1911+9T>C	Unknown	Heterozygous	Unverified	Unknown	8:130903763..130903763	Unclustered	-0.103309	0.0301554
ADCY8	Nonresp	DU 145	79.2	No	p.Q256H	c.768G>T	Unknown	Heterozygous	Unverified	Substitution - Missense	8:131039566..131039566	Unclustered	-0.103309	0.0301554
ADCY8	Nonresp	NCI-H358	77.3	No	p.?	c.3153+2T>C	Unknown	Heterozygous	Unverified	Unknown	8:130785381..130785381	Unclustered	-0.103309	0.0301554
ADCY8	Resp	RD	35.5	No	p.G879V	c.2636G>T	Unknown	Heterozygous	Unverified	Substitution - Missense	8:130836316..130836316	Unclustered	-0.103309	0.0301554
ADCY8	Resp	SW48	59.8	No	p.R852Q	c.2555G>A	Unknown	Heterozygous	Unverified	Substitution - Missense	8:130836397..130836397	Unclustered	-0.103309	0.0301554
ADCY8	Resp	SW48	59.8	No	p.T277M	c.830C>T	Unknown	Heterozygous	Unverified	Substitution - Missense	8:131039504..131039504	Unclustered	-0.103309	0.0301554
ADORA3	Nonresp	647-V	95.9	No	p.K268I	c.803A>T	Unknown	Heterozygous	Unverified	Substitution - Missense	1:111488679..111488679	Unclustered	0.134445	0.0490709
ADORA3	Nonresp	647-V	95.9	No	p.K187I	c.560A>T	Unknown	Heterozygous	Unverified	Substitution - Missense	1:111488679..111488679	Unclustered	0.134445	0.0490709
ADORA3	Nonresp	BT-474	124.1	No	p.D58G	c.173A>G	Unknown	Heterozygous	Unverified	Substitution - Missense	1:111503182..111503182	Unclustered	0.134445	0.0490709
ADRA1A	Nonresp	COLO 829	67.5	No	p.V311I	c.931G>A	Previously Reported	Heterozygous	Unverified	Substitution - Missense	8:26770619..26770619	Unclustered	-0.112283	0.000771934
ADRA1A	Resp	SW48	59.8	No	p.T111A	c.331A>G	Unknown	Heterozygous	Unverified	Substitution - Missense	8:26864639..26864639	Unclustered	-0.112283	0.000771934
AFF3	Nonresp	BT-474	124.1	Yes	p.S1112*	c.3335C>G	Unknown	Heterozygous	Unverified	Substitution - Nonsense	2:99558900..99558900	Transcription regulator	0.12345	0.00617891
AFF3	Nonresp	FaDu	110.7	Yes	p.Q25R	c.74A>G	Unknown	Heterozygous	Unverified	Substitution - Missense	2:100011551..100011551	Transcription regulator	0.12345	0.00617891
AFF3	Nonresp	HCT 116	83.4	Yes	p.I683N	c.2048T>A	Unknown	Heterozygous	Unverified	Substitution - Missense	2:99593688..99593688	Transcription regulator	0.12345	0.00617891
AFF3	Nonresp	HCT-15	106	Yes	p.E547D	c.1641G>T	Unknown	Heterozygous	Unverified	Substitution - Missense	2:99594095..99594095	Transcription regulator	0.12345	0.00617891
AFF3	Nonresp	HCT-15	106	Yes	p.Q144R	c.431A>G	Unknown	Heterozygous	Unverified	Substitution - Missense	2:100007279..100007279	Transcription regulator	0.12345	0.00617891
AGTR1	Nonresp	A549	109.1	No	p.H132N	c.394C>A	Previously Reported	Heterozygous	Unverified	Substitution - Missense	3:148741429..148741429	Unclustered	0.0953967	0.0166704
AGTR1	Nonresp	Cal 27	86.3	No	p.K325R	c.974A>G	Unknown	Homozygous	Unverified	Substitution - Missense	3:148742009..148742009	Unclustered	0.0953967	0.0166704
AGTR1	Nonresp	HCT-15	106	No	p.K308T	c.923A>C	Unknown	Heterozygous	Unverified	Substitution - Missense	3:148741958..148741958	Unclustered	0.0953967	0.0166704
AGTR1	Nonresp	HCT-15	106	No	p.E8G	c.23A>G	Unknown	Heterozygous	Unverified	Substitution - Missense	3:148741058..148741058	Unclustered	0.0953967	0.0166704
AGXT2	Nonresp	C3A	111.5	No	p.N406K	c.1218C>G	Unknown	Heterozygous	Unverified	Substitution - Missense	5:35010120..35010120	Unclustered	0.100152	0.0439744
AGXT2	Nonresp	T24	92.5	No	p.E175K	c.523G>A	Unknown	Heterozygous	Unverified	Substitution - Missense	5:35035280..35035280	Unclustered	0.100152	0.0439744
AHCTF1	Nonresp	HCT-15	106	No	p.V2022I	c.6064G>A	Unknown	Heterozygous	Unverified	Substitution - Missense	1:246849942..246849942	Unclustered	0.202619	0.033486
AHCTF1	Nonresp	T-47D	149.1	No	p.?	c.2269-10T>C	Unknown	Heterozygous	Unverified	Unknown	1:246888243..246888243	Unclustered	0.202619	0.033486
AHRR	Resp	HCC1395	59.5	No	p.?	c.975-1G>A	Previously Reported	Heterozygous	Unverified	Unknown	5:432462..432462	Unclustered	-0.189603	9.79123e-05
AHRR	Resp	MDA-MB-231	47.6	No	p.?	c.1036+8G>C	Unknown	Heterozygous	Unverified	Unknown	5:432532..432532	Unclustered	-0.189603	9.79123e-05
AICDA	Nonresp	ES-2	77.1	No	p.R127Q	c.380G>A	Previously Reported	Heterozygous	Unverified	Substitution - Missense	12:8605262..8605262	Unclustered	-0.250244	0.0441021
AICDA	Resp	CHL-1	16.6	No	p.L59F	c.177G>T	Unknown	Heterozygous	Unverified	Substitution - Missense	12:8605465..8605465	Unclustered	-0.250244	0.0441021
AICDA	Resp	MDA-MB-231	47.6	No	p.W68_D69delWD	c.202_207delTGGGAC	Unknown	Heterozygous	Unverified	Deletion - In frame	12:8605435..8605440	Unclustered	-0.250244	0.0441021
AIM1L	Nonresp	C32	83.8	No	p.P146L	c.437C>T	Previously Reported	Heterozygous	Unverified	Substitution - Missense	1:26346221..26346221	Unclustered	0.0804604	0.0236271
AIM1L	Nonresp	FaDu	110.7	No	p.S548fs*39	c.1641delT	Unknown	Heterozygous	Unverified	Deletion - Frameshift	1:26322285..26322285	Unclustered	0.0804604	0.0236271
AIM1L	Nonresp	FaDu	110.7	No	p.S719fs*39	c.2154delT	Unknown	Heterozygous	Unverified	Deletion - Frameshift	1:26322285..26322285	Unclustered	0.0804604	0.0236271
AIM1L	Nonresp	HCT-15	106	No	p.?	c.1693-10T>C	Unknown	Heterozygous	Unverified	Unknown	1:26328883..26328883	Unclustered	0.0804604	0.0236271
AIM1L	Nonresp	HCT-15	106	No	p.?	c.1180-10T>C	Unknown	Heterozygous	Unverified	Unknown	1:26328883..26328883	Unclustered	0.0804604	0.0236271
AIM1L	Nonresp	Huh 7	100.8	No	p.R125C	c.373C>T	Unknown	Homozygous	Unverified	Substitution - Missense	1:26346285..26346285	Unclustered	0.0804604	0.0236271
AIM1L	Nonresp	NCI-H23	81.5	No	p.R606L	c.1817G>T	Previously Reported	Homozygous	Unverified	Substitution - Missense	1:26328749..26328749	Unclustered	0.0804604	0.0236271
AIM1L	Nonresp	NCI-H23	81.5	No	p.R435L	c.1304G>T	Previously Reported	Homozygous	Unverified	Substitution - Missense	1:26328749..26328749	Unclustered	0.0804604	0.0236271
AKAP3	Nonresp	BT-474	124.1	No	p.R60G	c.178C>G	Unknown	Heterozygous	Unverified	Substitution - Missense	12:4628724..4628724	Unclustered	0.165959	3.06951e-06
AKAP3	Nonresp	C3A	111.5	No	p.K699_S700ins10	c.2097_2098ins30	Unknown	Heterozygous	Unverified	Insertion - In frame	12:4626804..4626805	Unclustered	0.165959	3.06951e-06
AKAP9	Nonresp	22RV1	80	No	p.A1744V	c.5231C>T	Unknown	Heterozygous	Unverified	Substitution - Missense	7:92045076..92045076	Unclustered	-0.115393	0.0108533
AKAP9	Nonresp	22RV1	80	Yes	p.A1756V	c.5267C>T	Unknown	Heterozygous	Unverified	Substitution - Missense	7:92045076..92045076	Unclustered	-0.115393	0.0108533
AKAP9	Nonresp	DBTRG-05MG	78.5	Yes	p.?	c.442-2A>T	Unknown	Heterozygous	Unverified	Unknown	7:91992883..91992883	Unclustered	-0.115393	0.0108533
AKAP9	Nonresp	DBTRG-05MG	78.5	No	p.?	c.406-2A>T	Unknown	Heterozygous	Unverified	Unknown	7:91992883..91992883	Unclustered	-0.115393	0.0108533
AKAP9	Nonresp	DU 145	79.2	Yes	p.Q3750fs*7	c.11241delG	Unknown	Heterozygous	Unverified	Deletion - Frameshift	7:92102725..92102725	Unclustered	-0.115393	0.0108533
AKAP9	Nonresp	DU 145	79.2	Yes	p.T3701I	c.11102C>T	Previously Reported	Heterozygous	Unverified	Substitution - Missense	7:92101049..92101049	Unclustered	-0.115393	0.0108533
AKAP9	Nonresp	DU 145	79.2	Yes	p.V1667fs*4	c.4985_4986insAG	Unknown	Heterozygous	Unverified	Insertion - Frameshift	7:92042077..92042078	Unclustered	-0.115393	0.0108533
AKAP9	Nonresp	DU 145	79.2	No	p.T3697I	c.11090C>T	Previously Reported	Heterozygous	Unverified	Substitution - Missense	7:92101049..92101049	Unclustered	-0.115393	0.0108533
AKAP9	Nonresp	DU 145	79.2	No	p.V1655fs*4	c.4949_4950insAG	Unknown	Heterozygous	Unverified	Insertion - Frameshift	7:92042077..92042078	Unclustered	-0.115393	0.0108533
AKAP9	Nonresp	DU 145	79.2	No	p.Q3746fs*7	c.11229delG	Unknown	Heterozygous	Unverified	Deletion - Frameshift	7:92102725..92102725	Unclustered	-0.115393	0.0108533
AKAP9	Nonresp	HCT-15	106	No	p.Q2236H	c.6708G>T	Unknown	Heterozygous	Unverified	Substitution - Missense	7:92076950..92076950	Unclustered	-0.115393	0.0108533
AKAP9	Nonresp	HCT-15	106	Yes	p.P3534L	c.10601C>T	Previously Reported	Heterozygous	Unverified	Substitution - Missense	7:92097776..92097776	Unclustered	-0.115393	0.0108533
AKAP9	Nonresp	HCT-15	106	Yes	p.Q2248H	c.6744G>T	Unknown	Heterozygous	Unverified	Substitution - Missense	7:92076950..92076950	Unclustered	-0.115393	0.0108533
AKAP9	Nonresp	HCT-15	106	No	p.P3530L	c.10589C>T	Previously Reported	Heterozygous	Unverified	Substitution - Missense	7:92097776..92097776	Unclustered	-0.115393	0.0108533
AKAP9	Resp	786-0	48.9	Yes	p.E633fs*11	c.1899_1900delAT	Previously Reported	Heterozygous	Unverified	Deletion - Frameshift	7:92001780..92001781	Unclustered	-0.115393	0.0108533
AKAP9	Resp	786-0	48.9	No	p.E621fs*11	c.1863_1864delAT	Previously Reported	Heterozygous	Unverified	Deletion - Frameshift	7:92001780..92001781	Unclustered	-0.115393	0.0108533
AKAP9	Resp	HCC1395	59.5	No	p.D2313H	c.6937G>C	Unknown	Heterozygous	Unverified	Substitution - Missense	7:92077867..92077867	Unclustered	-0.115393	0.0108533
AKAP9	Resp	HCC1395	59.5	Yes	p.D2325H	c.6973G>C	Previously Reported	Heterozygous	Unverified	Substitution - Missense	7:92077867..92077867	Unclustered	-0.115393	0.0108533
AKAP9	Resp	NCI-H460	51.3	Yes	p.I3281T	c.9842T>C	Unknown	Heterozygous	Unverified	Substitution - Missense	7:92096789..92096789	Unclustered	-0.115393	0.0108533
AKAP9	Resp	NCI-H460	51.3	No	p.I3277T	c.9830T>C	Unknown	Heterozygous	Unverified	Substitution - Missense	7:92096789..92096789	Unclustered	-0.115393	0.0108533
AKAP9	Resp	RD	35.5	Yes	p.K1906E	c.5716A>G	Unknown	Heterozygous	Unverified	Substitution - Missense	7:92061338..92061338	Unclustered	-0.115393	0.0108533
AKAP9	Resp	RD	35.5	No	p.K1894E	c.5680A>G	Unknown	Heterozygous	Unverified	Substitution - Missense	7:92061338..92061338	Unclustered	-0.115393	0.0108533
AKAP9	Resp	SNU-449	56.4	Yes	p.Q2742R	c.8225A>G	Previously Reported	Heterozygous	Unverified	Substitution - Missense	7:92083198..92083198	Unclustered	-0.115393	0.0108533
AKAP9	Resp	SNU-449	56.4	No	p.Q2730R	c.8189A>G	Previously Reported	Heterozygous	Unverified	Substitution - Missense	7:92083198..92083198	Unclustered	-0.115393	0.0108533
AKAP9	Resp	SW48	59.8	No	p.Q3746fs*7	c.11229delG	Unknown	Heterozygous	Unverified	Deletion - Frameshift	7:92102725..92102725	Unclustered	-0.115393	0.0108533
AKAP9	Resp	SW48	59.8	Yes	p.Q3750fs*7	c.11241delG	Unknown	Heterozygous	Unverified	Deletion - Frameshift	7:92102725..92102725	Unclustered	-0.115393	0.0108533
ALDH8A1	Nonresp	647-V	95.9	No	p.R238Q	c.713G>A	Unknown	Heterozygous	Unverified	Substitution - Missense	6:134932912..134932912	Unclustered	0.128756	0.0398351
ALDH8A1	Nonresp	MCF7	121.3	No	p.P319S	c.955C>T	Previously Reported	Heterozygous	Unverified	Substitution - Missense	6:134929110..134929110	Unclustered	0.128756	0.0398351
AMY1C	Resp	NCI-H1792	20	No	p.G349*	c.1045G>T	Unknown	Heterozygous	Unverified	Substitution - Nonsense	1:103754758..103754758	Unclustered	-0.320022	0.0360581
AMY1C	Resp	SW48	59.8	No	p.A307V	c.920C>T	Unknown	Heterozygous	Unverified	Substitution - Missense	1:103754540..103754540	Unclustered	-0.320022	0.0360581
ANGEL1	Resp	NCI-H460	51.3	No	p.M95I	c.285G>A	Previously Reported	Heterozygous	Unverified	Substitution - Missense	14:76809423..76809423	Unclustered	-0.173193	9.5571e-06
ANGEL1	Resp	SW48	59.8	No	p.R585C	c.1753C>T	Previously Reported	Heterozygous	Unverified	Substitution - Missense	14:76790710..76790710	Unclustered	-0.173193	9.5571e-06
ANGPT1	Nonresp	C3A	111.5	No	p.R493Q	c.1478G>A	Previously Reported	Heterozygous	Unverified	Substitution - Missense	8:107251871..107251871	Unclustered	0.133343	1.67938e-09
ANGPT1	Nonresp	SKOV-3	107.9	No	p.N263S	c.788A>G	Unknown	Heterozygous	Unverified	Substitution - Missense	8:107321916..107321916	Unclustered	0.133343	1.67938e-09
ANKRD12	Nonresp	C32	83.8	No	p.K1055R	c.3164A>G	Unknown	Heterozygous	Unverified	Substitution - Missense	18:9256431..9256431	Unclustered	-0.206538	0.0310601
ANKRD12	Resp	786-0	48.9	No	p.L1913P	c.5738T>C	Previously Reported	Heterozygous	Unverified	Substitution - Missense	18:9263863..9263863	Unclustered	-0.206538	0.0310601
ANKRD12	Resp	CHL-1	16.6	No	p.D1501N	c.4501G>A	Unknown	Heterozygous	Unverified	Substitution - Missense	18:9257768..9257768	Unclustered	-0.206538	0.0310601
ANKRD12	Resp	SW48	59.8	No	p.G218D	c.653G>A	Unknown	Heterozygous	Unverified	Substitution - Missense	18:9216758..9216758	Unclustered	-0.206538	0.0310601
ANKRD12	Resp	SW48	59.8	No	p.A1722V	c.5165C>T	Previously Reported	Heterozygous	Unverified	Substitution - Missense	18:9258432..9258432	Unclustered	-0.206538	0.0310601
ANKRD31	Resp	769-P	54.2	No	p.?	c.1707+9A>G	Unknown	Heterozygous	Unverified	Unknown	5:75168970..75168970	Unclustered	-0.161714	6.37691e-07
ANKRD31	Resp	SW48	59.8	No	p.T423I	c.1268C>T	Unknown	Heterozygous	Unverified	Substitution - Missense	5:75193341..75193341	Unclustered	-0.161714	6.37691e-07
ANKRD60	Nonresp	Colo 205	64.2	No	p.E294*	c.880G>T	Unknown	Heterozygous	Unverified	Substitution - Nonsense	20:58218629..58218629	Unclustered	-0.152888	1.87646e-05
ANKRD60	Resp	HT-29	59.9	No	p.P281L	c.842C>T	Unknown	Heterozygous	Unverified	Substitution - Missense	20:58218667..58218667	Unclustered	-0.152888	1.87646e-05
ANKRD60	Resp	NCI-H460	51.3	No	p.E294*	c.880G>T	Unknown	Heterozygous	Unverified	Substitution - Nonsense	20:58218629..58218629	Unclustered	-0.152888	1.87646e-05
ANKS6	Resp	NCI-H1792	20	No	p.R142W	c.424C>T	Unknown	Homozygous	Unverified	Substitution - Missense	9:98790542..98790542	Unclustered	-0.320022	0.0360581
ANKS6	Resp	SW48	59.8	No	p.R237Q	c.710G>A	Unknown	Heterozygous	Unverified	Substitution - Missense	9:98790256..98790256	Unclustered	-0.320022	0.0360581
ANO3	Nonresp	22RV1	80	No	p.A657T	c.1969G>A	Unknown	Heterozygous	Unverified	Substitution - Missense	11:26634299..26634299	Unclustered	0.0946214	0.0400854
ANO3	Nonresp	BT-474	124.1	No	p.D238Y	c.712G>T	Unknown	Heterozygous	Unverified	Substitution - Missense	11:26525654..26525654	Unclustered	0.0946214	0.0400854
ANO3	Nonresp	BT-474	124.1	No	p.Q974*	c.2920C>T	Unknown	Heterozygous	Unverified	Substitution - Nonsense	11:26660418..26660418	Unclustered	0.0946214	0.0400854
ANO3	Nonresp	FaDu	110.7	No	p.?	c.2044-1G>T	Unknown	Homozygous	Unverified	Unknown	11:26639143..26639143	Unclustered	0.0946214	0.0400854
ANO3	Nonresp	FaDu	110.7	No	p.?	c.1289+5G>A	Unknown	Heterozygous	Unverified	Unknown	11:26547555..26547555	Unclustered	0.0946214	0.0400854
ANO3	Nonresp	Huh 7	100.8	No	p.?	c.1672-9A>C	Unknown	Homozygous	Unverified	Unknown	11:26599541..26599541	Unclustered	0.0946214	0.0400854
ANO3	Nonresp	NCI-H23	81.5	No	p.?	c.2577-7C>G	Unknown	Homozygous	Unverified	Unknown	11:26656118..26656118	Unclustered	0.0946214	0.0400854
ANO7	Nonresp	SKOV-3	107.9	No	p.C875Y	c.2624G>A	Unknown	Heterozygous	Unverified	Substitution - Missense	2:241223329..241223329	Unclustered	0.0919002	0.0286751
ANO7	Nonresp	T24	92.5	No	p.A98fs*22	c.290delC	Unknown	Heterozygous	Unverified	Deletion - Frameshift	2:241191213..241191213	Unclustered	0.0919002	0.0286751
ANO7	Nonresp	T24	92.5	No	p.A98fs*23	c.290delC	Unknown	Heterozygous	Unverified	Deletion - Frameshift	2:241191213..241191213	Unclustered	0.0919002	0.0286751
ANXA4	Nonresp	647-V	95.9	No	p.T146I	c.437C>T	Unknown	Heterozygous	Unverified	Substitution - Missense	2:69810633..69810633	Unclustered	0.131938	0.00255456
ANXA4	Nonresp	BT-474	124.1	No	p.E213K	c.637G>A	Unknown	Heterozygous	Unverified	Substitution - Missense	2:69818607..69818607	Unclustered	0.131938	0.00255456
ANXA4	Nonresp	HCT-15	106	No	p.M245T	c.734T>C	Unknown	Heterozygous	Unverified	Substitution - Missense	2:69819289..69819289	Unclustered	0.131938	0.00255456
ANXA4	Nonresp	HCT-15	106	No	p.L270I	c.808C>A	Previously Reported	Heterozygous	Unverified	Substitution - Missense	2:69820723..69820723	Unclustered	0.131938	0.00255456
AOC2	Nonresp	CAL-62	93	No	p.T486K	c.1457C>A	Unknown	Homozygous	Unverified	Substitution - Missense	17:42846083..42846083	Unclustered	0.0889082	0.0167257
AOC2	Nonresp	HCT-15	106	No	p.A592V	c.1775C>T	Previously Reported	Heterozygous	Unverified	Substitution - Missense	17:42849272..42849272	Unclustered	0.0889082	0.0167257
AP4B1	Nonresp	C3A	111.5	No	p.H268R	c.803A>G	Unknown	Heterozygous	Unverified	Substitution - Missense	1:113900215..113900215	Unclustered	0.133343	1.67938e-09
AP4B1	Nonresp	C3A	111.5	No	p.H175R	c.524A>G	Unknown	Heterozygous	Unverified	Substitution - Missense	1:113900215..113900215	Unclustered	0.133343	1.67938e-09
AP4B1	Nonresp	SKOV-3	107.9	No	p.G373D	c.1118G>A	Unknown	Heterozygous	Unverified	Substitution - Missense	1:113898798..113898798	Unclustered	0.133343	1.67938e-09
APPBP2	Nonresp	C3A	111.5	No	p.E231K	c.691G>A	Unknown	Homozygous	Unverified	Substitution - Missense	17:60464092..60464092	Unclustered	0.129532	7.16185e-08
APPBP2	Nonresp	HCT-15	106	No	p.Q49*	c.145C>T	Previously Reported	Heterozygous	Unverified	Substitution - Nonsense	17:60500481..60500481	Unclustered	0.129532	7.16185e-08
ARG2	Nonresp	BT-474	124.1	No	p.E307K	c.919G>A	Unknown	Heterozygous	Unverified	Substitution - Missense	14:67650774..67650774	Unclustered	0.152917	3.0155e-06
ARG2	Nonresp	FaDu	110.7	No	p.M55I	c.165G>A	Unknown	Heterozygous	Unverified	Substitution - Missense	14:67620947..67620947	Unclustered	0.152917	3.0155e-06
ARG2	Nonresp	HCT-15	106	No	p.?	c.185-6T>G	Unknown	Heterozygous	Unverified	Unknown	14:67642180..67642180	Unclustered	0.152917	3.0155e-06
ARHGAP11A	Nonresp	FaDu	110.7	No	p.A861S	c.2581G>T	Unknown	Heterozygous	Unverified	Substitution - Missense	15:32637354..32637354	Unclustered	0.211048	0.0130425
ARHGAP11A	Nonresp	T-47D	149.1	No	p.E636Q	c.1906G>C	Unknown	Heterozygous	Unverified	Substitution - Missense	15:32636679..32636679	Unclustered	0.211048	0.0130425
ARL11	Nonresp	CAL-62	93	No	p.R176H	c.527G>A	Unknown	Homozygous	Unverified	Substitution - Missense	13:49630974..49630974	Unclustered	0.0889082	0.0167257
ARL11	Nonresp	HCT-15	106	No	p.L88M	c.262C>A	Previously Reported	Heterozygous	Unverified	Substitution - Missense	13:49630709..49630709	Unclustered	0.0889082	0.0167257
ARPC1B	Nonresp	A549	109.1	No	p.V32L	c.94G>T	Previously Reported	Heterozygous	Unverified	Substitution - Missense	7:99386714..99386714	Unclustered	0.124413	6.11867e-09
ARPC1B	Nonresp	HCT-15	106	No	p.R94Q	c.281G>A	Previously Reported	Heterozygous	Unverified	Substitution - Missense	7:99388150..99388150	Unclustered	0.124413	6.11867e-09
ASB17	Nonresp	HCT-15	106	No	p.I179T	c.536T>C	Previously Reported	Heterozygous	Unverified	Substitution - Missense	1:75922225..75922225	Unclustered	0.121774	2.96114e-09
ASB17	Nonresp	HCT-15	106	No	p.K28N	c.84A>C	Previously Reported	Heterozygous	Unverified	Substitution - Missense	1:75932208..75932208	Unclustered	0.121774	2.96114e-09
ASB17	Nonresp	SKOV-3	107.9	No	p.V74M	c.220G>A	Previously Reported	Heterozygous	Unverified	Substitution - Missense	1:75932072..75932072	Unclustered	0.121774	2.96114e-09
ASPN	Nonresp	CAL-62	93	No	p.N168S	c.503A>G	Unknown	Homozygous	Unverified	Substitution - Missense	9:92466456..92466456	Unclustered	0.0889082	0.0167257
ASPN	Nonresp	HCT-15	106	No	p.V238L	c.712G>T	Unknown	Heterozygous	Unverified	Substitution - Missense	9:92464919..92464919	Unclustered	0.0889082	0.0167257
ASPN	Nonresp	HCT-15	106	No	p.G238C	c.712G>T	Previously Reported	Heterozygous	Unverified	Substitution - Missense	9:92464919..92464919	Unclustered	0.0889082	0.0167257
ASPN	Nonresp	HCT-15	106	No	p.?	c.713-1G>T	Unknown	Heterozygous	Unverified	Unknown	9:92460568..92460568	Unclustered	0.0889082	0.0167257
ASXL3	Nonresp	ES-2	77.1	No	p.E1674K	c.5020G>A	Previously Reported	Heterozygous	Unverified	Substitution - Missense	18:33744868..33744868	Zinc-binding transcription factor	-0.0962939	0.00461311
ASXL3	Nonresp	LNCaP clone FGC	69.1	No	p.P405S	c.1213C>T	Unknown	Heterozygous	Unverified	Substitution - Missense	18:33738617..33738617	Zinc-binding transcription factor	-0.0962939	0.00461311
ASXL3	Nonresp	LNCaP clone FGC	69.1	No	p.P112S	c.334C>T	Unknown	Heterozygous	Unverified	Substitution - Missense	18:33738617..33738617	Zinc-binding transcription factor	-0.0962939	0.00461311
ASXL3	Resp	HT-29	59.9	No	p.M1996I	c.5988G>A	Previously Reported	Heterozygous	Unverified	Substitution - Missense	18:33745836..33745836	Zinc-binding transcription factor	-0.0962939	0.00461311
ASXL3	Resp	SW48	59.8	No	p.S393L	c.1178C>T	Unknown	Heterozygous	Unverified	Substitution - Missense	18:33739461..33739461	Zinc-binding transcription factor	-0.0962939	0.00461311
ASXL3	Resp	SW48	59.8	No	p.S686L	c.2057C>T	Unknown	Heterozygous	Unverified	Substitution - Missense	18:33739461..33739461	Zinc-binding transcription factor	-0.0962939	0.00461311
ATF2	Resp	HCC1395	59.5	No	p.D352H	c.1054G>C	Previously Reported	Heterozygous	Unverified	Substitution - Missense	2:175093192..175093192	Unclustered	-0.175293	4.46304e-06
ATF2	Resp	MDA-MB-231	47.6	No	p.?	c.979-9T>G	Unknown	Heterozygous	Unverified	Unknown	2:175093276..175093276	Unclustered	-0.175293	4.46304e-06
ATF2	Resp	SW48	59.8	No	p.?	c.1185+7T>C	Unknown	Heterozygous	Unverified	Unknown	2:175093054..175093054	Unclustered	-0.175293	4.46304e-06
ATF7IP	Resp	SNU-449	56.4	No	p.A250D	c.749C>A	Unknown	Heterozygous	Unverified	Substitution - Missense	12:14424664..14424664	Unclustered	-0.153053	8.51565e-08
ATF7IP	Resp	SW48	59.8	No	p.?	c.1996-1G>A	Unknown	Heterozygous	Unverified	Unknown	12:14456560..14456560	Unclustered	-0.153053	8.51565e-08
ATF7IP	Resp	SW48	59.8	No	p.?	c.1993-1G>A	Unknown	Heterozygous	Unverified	Unknown	12:14456560..14456560	Unclustered	-0.153053	8.51565e-08
ATG2A	Nonresp	FaDu	110.7	No	p.D1353N	c.4057G>A	Unknown	Homozygous	Unverified	Substitution - Missense	11:64902024..64902024	Unclustered	0.127889	3.00074e-08
ATG2A	Nonresp	HCT-15	106	No	p.K1598N	c.4794G>T	Previously Reported	Heterozygous	Unverified	Substitution - Missense	11:64898150..64898150	Unclustered	0.127889	3.00074e-08
ATP1A3	Nonresp	DU 145	79.2	No	p.K615N	c.1845G>T	Previously Reported	Heterozygous	Unverified	Substitution - Missense	19:41978034..41978034	Unclustered	-0.112058	0.0141216
ATP1A3	Nonresp	LNCaP clone FGC	69.1	No	p.?	c.994-3C>T	Unknown	Heterozygous	Unverified	Unknown	19:41982109..41982109	Unclustered	-0.112058	0.0141216
ATP1A3	Resp	786-0	48.9	No	p.?	c.2819+9C>T	Unknown	Heterozygous	Unverified	Unknown	19:41968776..41968776	Unclustered	-0.112058	0.0141216
ATP1A3	Resp	SW48	59.8	No	p.R217H	c.650G>A	Previously Reported	Heterozygous	Unverified	Substitution - Missense	19:41985380..41985380	Unclustered	-0.112058	0.0141216
AURKA	Nonresp	HCT-15	106	No	p.S10P	c.28T>C	Unknown	Heterozygous	Unverified	Substitution - Missense	20:56388170..56388170	Serine/threonine protein kinase	0.164743	0.00308435
AURKA	Nonresp	HCT-15	106	No	p.T333I	c.998C>T	Unknown	Heterozygous	Unverified	Substitution - Missense	20:56370516..56370516	Serine/threonine protein kinase	0.164743	0.00308435
AURKA	Nonresp	UM-UC-3	128.9	No	p.Q29*	c.85C>T	Unknown	Heterozygous	Unverified	Substitution - Nonsense	20:56386491..56386491	Serine/threonine protein kinase	0.164743	0.00308435
BACH1	Nonresp	BT-474	124.1	No	p.D656V	c.1967A>T	Unknown	Heterozygous	Unverified	Substitution - Missense	21:29342589..29342589	Unclustered	0.155154	0.000755675
BACH1	Nonresp	HCT-15	106	No	p.C472R	c.1414T>C	Previously Reported	Heterozygous	Unverified	Substitution - Missense	21:29327238..29327238	Unclustered	0.155154	0.000755675
BACH1	Nonresp	HCT-15	106	No	p.F650S	c.1949T>C	Previously Reported	Heterozygous	Unverified	Substitution - Missense	21:29342571..29342571	Unclustered	0.155154	0.000755675
BANK1	Nonresp	C3A	111.5	No	p.E255G	c.764A>G	Unknown	Heterozygous	Unverified	Substitution - Missense	4:101870505..101870505	Unclustered	0.150993	0.0242007
BANK1	Nonresp	HCT-15	106	No	p.D308N	c.922G>A	Unknown	Heterozygous	Unverified	Substitution - Missense	4:101895323..101895323	Unclustered	0.150993	0.0242007
BANK1	Nonresp	SW620	82.6	No	p.L72W	c.215T>G	Previously Reported	Homozygous	Unverified	Substitution - Missense	4:101829952..101829952	Unclustered	0.150993	0.0242007
BANK1	Nonresp	T-47D	149.1	No	p.A450P	c.1348G>C	Unknown	Homozygous	Unverified	Substitution - Missense	4:102025263..102025263	Unclustered	0.150993	0.0242007
BAZ2A	Nonresp	22RV1	80	No	p.R1096H	c.3287G>A	Unknown	Heterozygous	Unverified	Substitution - Missense	12:56602856..56602856	Zinc-binding transcription factor	0.107402	0.0420148
BAZ2A	Nonresp	22RV1	80	No	p.A1149V	c.3446C>T	Unknown	Heterozygous	Unverified	Substitution - Missense	12:56602805..56602805	Zinc-binding transcription factor	0.107402	0.0420148
BAZ2A	Nonresp	22RV1	80	No	p.R1132H	c.3395G>A	Unknown	Heterozygous	Unverified	Substitution - Missense	12:56602856..56602856	Zinc-binding transcription factor	0.107402	0.0420148
BAZ2A	Nonresp	22RV1	80	No	p.A1113V	c.3338C>T	Unknown	Heterozygous	Unverified	Substitution - Missense	12:56602805..56602805	Zinc-binding transcription factor	0.107402	0.0420148
BAZ2A	Nonresp	647-V	95.9	No	p.?	c.113-1G>T	Unknown	Heterozygous	Unverified	Unknown	12:56617533..56617533	Zinc-binding transcription factor	0.107402	0.0420148
BAZ2A	Nonresp	647-V	95.9	No	p.?	c.5-1G>T	Unknown	Heterozygous	Unverified	Unknown	12:56617533..56617533	Zinc-binding transcription factor	0.107402	0.0420148
BAZ2A	Nonresp	HCT-15	106	No	p.?	c.2098+8G>T	Unknown	Heterozygous	Unverified	Unknown	12:56609728..56609728	Zinc-binding transcription factor	0.107402	0.0420148
BAZ2A	Nonresp	HCT-15	106	No	p.R1492M	c.4475G>T	Previously Reported	Heterozygous	Unverified	Substitution - Missense	12:56600814..56600814	Zinc-binding transcription factor	0.107402	0.0420148
BAZ2A	Nonresp	HCT-15	106	No	p.R1528M	c.4583G>T	Previously Reported	Heterozygous	Unverified	Substitution - Missense	12:56600814..56600814	Zinc-binding transcription factor	0.107402	0.0420148
BAZ2A	Nonresp	HCT-15	106	No	p.?	c.2206+8G>T	Unknown	Heterozygous	Unverified	Unknown	12:56609728..56609728	Zinc-binding transcription factor	0.107402	0.0420148
BAZ2A	Nonresp	HeLa	128.4	No	p.K714N	c.2142G>C	Previously Reported	Heterozygous	Unverified	Substitution - Missense	12:56606690..56606690	Zinc-binding transcription factor	0.107402	0.0420148
BAZ2A	Nonresp	HeLa	128.4	No	p.K750N	c.2250G>C	Previously Reported	Heterozygous	Unverified	Substitution - Missense	12:56606690..56606690	Zinc-binding transcription factor	0.107402	0.0420148
BAZ2B	Nonresp	Cal 27	86.3	No	p.M197V	c.589A>G	Unknown	Heterozygous	Unverified	Substitution - Missense	2:159446889..159446889	Zinc-binding transcription factor	0.10151	0.00677539
BAZ2B	Nonresp	DU 145	79.2	No	p.I1182V	c.3544A>G	Previously Reported	Heterozygous	Unverified	Substitution - Missense	2:159385297..159385297	Zinc-binding transcription factor	0.10151	0.00677539
BAZ2B	Nonresp	DU 145	79.2	No	p.G1532C	c.4594G>T	Previously Reported	Heterozygous	Unverified	Substitution - Missense	2:159349977..159349977	Zinc-binding transcription factor	0.10151	0.00677539
BAZ2B	Nonresp	HCT-15	106	No	p.G702C	c.2104G>T	Previously Reported	Heterozygous	Unverified	Substitution - Missense	2:159430953..159430953	Zinc-binding transcription factor	0.10151	0.00677539
BAZ2B	Nonresp	HeLa	128.4	No	p.A1146S	c.3436G>T	Unknown	Heterozygous	Unverified	Substitution - Missense	2:159386388..159386388	Zinc-binding transcription factor	0.10151	0.00677539
BAZ2B	Nonresp	Huh 7	100.8	No	p.E1276K	c.3826G>A	Unknown	Heterozygous	Unverified	Substitution - Missense	2:159382738..159382738	Zinc-binding transcription factor	0.10151	0.00677539
BAZ2B	Nonresp	MCF7	121.3	No	p.H1961R	c.5882A>G	Previously Reported	Heterozygous	Unverified	Substitution - Missense	2:159332601..159332601	Zinc-binding transcription factor	0.10151	0.00677539
BAZ2B	Nonresp	MDA-MB-453	79	No	p.S2019C	c.6056C>G	Unknown	Heterozygous	Unverified	Substitution - Missense	2:159325806..159325806	Zinc-binding transcription factor	0.10151	0.00677539
BAZ2B	Nonresp	Mia PaCa-2	81.5	No	p.G32A	c.95G>C	Unknown	Heterozygous	Unverified	Substitution - Missense	2:159478625..159478625	Zinc-binding transcription factor	0.10151	0.00677539
BAZ2B	Nonresp	SKOV-3	107.9	No	p.R6W	c.16C>T	Previously Reported	Heterozygous	Unverified	Substitution - Missense	2:159478704..159478704	Zinc-binding transcription factor	0.10151	0.00677539
BBS2	Nonresp	A549	109.1	No	p.N242S	c.725A>G	Unknown	Heterozygous	Unverified	Substitution - Missense	16:56506029..56506029	Unclustered	0.124413	6.11867e-09
BBS2	Nonresp	HCT-15	106	No	p.P45T	c.133C>A	Unknown	Heterozygous	Unverified	Substitution - Missense	16:56514665..56514665	Unclustered	0.124413	6.11867e-09
BEND7	Resp	HCC1395	59.5	No	p.R274T	c.821G>C	Unknown	Homozygous	Unverified	Substitution - Missense	10:13481024..13481024	Unclustered	-0.154202	5.08299e-08
BEND7	Resp	HCC1395	59.5	No	p.R261T	c.782G>C	Previously Reported	Homozygous	Unverified	Substitution - Missense	10:13481024..13481024	Unclustered	-0.154202	5.08299e-08
BEND7	Resp	HCC1395	59.5	No	p.R313T	c.938G>C	Unknown	Homozygous	Unverified	Substitution - Missense	10:13481024..13481024	Unclustered	-0.154202	5.08299e-08
BEND7	Resp	SNU-449	56.4	No	p.G366D	c.1097G>A	Previously Reported	Heterozygous	Unverified	Substitution - Missense	10:13447286..13447286	Unclustered	-0.154202	5.08299e-08
BEND7	Resp	SNU-449	56.4	No	p.G354D	c.1061G>A	Previously Reported	Heterozygous	Unverified	Substitution - Missense	10:13447286..13447286	Unclustered	-0.154202	5.08299e-08
BEND7	Resp	SNU-449	56.4	No	p.G405D	c.1214G>A	Previously Reported	Heterozygous	Unverified	Substitution - Missense	10:13447286..13447286	Unclustered	-0.154202	5.08299e-08
BRAF	Nonresp	C32	83.8	Yes	p.V600E	c.1799T>A	Confirmed Somatic	Heterozygous	Verified	Substitution - Missense	7:140753336..140753336	Unclustered	-0.0738711	0.0378325
BRAF	Nonresp	Colo 205	64.2	Yes	p.V600E	c.1799T>A	Confirmed Somatic	Heterozygous	Verified	Substitution - Missense	7:140753336..140753336	Unclustered	-0.0738711	0.0378325
BRAF	Nonresp	COLO 829	67.5	Yes	p.V600E	c.1799T>A	Confirmed Somatic	Heterozygous	Verified	Substitution - Missense	7:140753336..140753336	Unclustered	-0.0738711	0.0378325
BRAF	Nonresp	DBTRG-05MG	78.5	Yes	p.V600E	c.1799T>A	Confirmed Somatic	Heterozygous	Verified	Substitution - Missense	7:140753336..140753336	Unclustered	-0.0738711	0.0378325
BRAF	Nonresp	ES-2	77.1	Yes	p.V600E	c.1799T>A	Confirmed Somatic	Heterozygous	Verified	Substitution - Missense	7:140753336..140753336	Unclustered	-0.0738711	0.0378325
BRAF	Nonresp	SK-MEL-3	86.3	Yes	p.V600E	c.1799T>A	Confirmed Somatic	Heterozygous	Verified	Substitution - Missense	7:140753336..140753336	Unclustered	-0.0738711	0.0378325
BRAF	Resp	HT-29	59.9	Yes	p.T119S	c.356C>G	Unknown	Heterozygous	Unverified	Substitution - Missense	7:140834757..140834757	Unclustered	-0.0738711	0.0378325
BRAF	Resp	HT-29	59.9	Yes	p.V600E	c.1799T>A	Confirmed Somatic	Heterozygous	Verified	Substitution - Missense	7:140753336..140753336	Unclustered	-0.0738711	0.0378325
BRAF	Resp	MDA-MB-231	47.6	Yes	p.G464V	c.1391G>T	Confirmed Somatic	Heterozygous	Verified	Substitution - Missense	7:140781617..140781617	Unclustered	-0.0738711	0.0378325
BRD7	Nonresp	BT-474	124.1	No	p.E548Q	c.1642G>C	Unknown	Heterozygous	Unverified	Substitution - Missense	16:50320362..50320362	Zinc-binding transcription factor	0.155154	0.000755675
BRD7	Nonresp	HCT-15	106	No	p.?	c.258+6A>T	Unknown	Heterozygous	Unverified	Unknown	16:50368084..50368084	Zinc-binding transcription factor	0.155154	0.000755675
BRD7	Nonresp	HCT-15	106	No	p.A165T	c.493G>A	Unknown	Heterozygous	Unverified	Substitution - Missense	16:50350121..50350121	Zinc-binding transcription factor	0.155154	0.000755675
BTNL8	Nonresp	BT-474	124.1	No	p.F275L	c.823T>C	Unknown	Heterozygous	Unverified	Substitution - Missense	5:180947661..180947661	Unclustered	0.198711	1.96608e-15
BTNL8	Nonresp	UM-UC-3	128.9	No	p.H386D	c.1156C>G	Unknown	Heterozygous	Unverified	Substitution - Missense	5:180950197..180950197	Unclustered	0.198711	1.96608e-15
BVES	Nonresp	HCT-15	106	No	p.V54G	c.161T>G	Unknown	Heterozygous	Unverified	Substitution - Missense	6:105133417..105133417	Unclustered	0.145119	2.35701e-06
BVES	Nonresp	MCF7	121.3	No	p.?	c.816+1G>T	Unknown	Heterozygous	Unverified	Unknown	6:105116700..105116700	Unclustered	0.145119	2.35701e-06
BVES	Nonresp	SKOV-3	107.9	No	p.A53T	c.157G>A	Unknown	Heterozygous	Unverified	Substitution - Missense	6:105133421..105133421	Unclustered	0.145119	2.35701e-06
C10orf131	Resp	CHL-1	16.6	No	p.K231E	c.691A>G	Unknown	Heterozygous	Unverified	Substitution - Missense	10:95938851..95938851	Unclustered	-0.391369	0.00684815
C10orf131	Resp	NCI-H460	51.3	No	p.T228fs*4	c.681_682insA	Unknown	Homozygous	Unverified	Insertion - Frameshift	10:95938841..95938842	Unclustered	-0.391369	0.00684815
C11orf30	Nonresp	HCT-15	106	No	p.P1033L	c.3098C>T	Previously Reported	Heterozygous	Unverified	Substitution - Missense	11:76544647..76544647	Unclustered	0.098488	0.0042353
C11orf30	Nonresp	HCT-15	106	No	p.Q864R	c.2591A>G	Unknown	Heterozygous	Unverified	Substitution - Missense	11:76542249..76542249	Unclustered	0.098488	0.0042353
C11orf30	Nonresp	SKOV-3	107.9	No	p.K1086fs*12	c.3256delA	Unknown	Heterozygous	Unverified	Deletion - Frameshift	11:76544805..76544805	Unclustered	0.098488	0.0042353
C11orf30	Nonresp	U-87 MG	89.6	No	p.S1084P	c.3250T>C	Unknown	Homozygous	Unverified	Substitution - Missense	11:76544799..76544799	Unclustered	0.098488	0.0042353
C12orf71	Resp	RD	35.5	No	p.F251fs*14	c.751_754delTTTC	Unknown	Heterozygous	Unverified	Deletion - Frameshift	12:27081230..27081233	Unclustered	-0.241146	0.00710135
C12orf71	Resp	SW48	59.8	No	p.C35fs*2	c.97_98insC	Unknown	Heterozygous	Unverified	Insertion - Frameshift	12:27082386..27082387	Unclustered	-0.241146	0.00710135
C16orf91	Nonresp	Colo 205	64.2	No	p.R119Q	c.356G>A	Unknown	Heterozygous	Unverified	Substitution - Missense	16:1426266..1426266	Unclustered	-0.0920489	0.000669132
C16orf91	Nonresp	LNCaP clone FGC	69.1	No	p.G129fs*17	c.383_384insA	Unknown	Heterozygous	Unverified	Insertion - Frameshift	16:1426238..1426239	Unclustered	-0.0920489	0.000669132
C17orf28	Nonresp	HCT-15	106	No	p.?	c.1865-4C>T	Unknown	Heterozygous	Unverified	Unknown	17:74953655..74953655	Unclustered	0.163802	0.00275598
C17orf28	Nonresp	HeLa	128.4	No	p.D135E	c.405T>A	Unknown	Heterozygous	Unverified	Substitution - Missense	17:74963064..74963064	Unclustered	0.163802	0.00275598
C19orf44	Nonresp	BT-474	124.1	No	p.S86C	c.257C>G	Unknown	Heterozygous	Unverified	Substitution - Missense	19:16501049..16501049	Unclustered	0.155154	0.000755675
C19orf44	Nonresp	HCT-15	106	No	p.L650M	c.1948C>A	Previously Reported	Heterozygous	Unverified	Substitution - Missense	19:16517275..16517275	Unclustered	0.155154	0.000755675
C1orf100	Resp	769-P	54.2	No	p.L119fs*1	c.355delC	Unknown	Heterozygous	Unverified	Deletion - Frameshift	1:244388980..244388980	Unclustered	-0.372923	0.0146103
C1orf100	Resp	CHL-1	16.6	No	p.D71N	c.211G>A	Unknown	Heterozygous	Unverified	Substitution - Missense	1:244378525..244378525	Unclustered	-0.372923	0.0146103
C1orf141	Nonresp	C3A	111.5	No	p.S150*	c.449C>G	Unknown	Heterozygous	Unverified	Substitution - Nonsense	1:67103348..67103348	Unclustered	0.159998	2.07835e-05
C1orf141	Nonresp	HCT-15	106	No	p.?	c.414+5G>A	Unknown	Heterozygous	Unverified	Unknown	1:67111572..67111572	Unclustered	0.159998	2.07835e-05
C1orf141	Nonresp	HeLa	128.4	No	p.?	c.415-9G>A	Unknown	Heterozygous	Unverified	Unknown	1:67103391..67103391	Unclustered	0.159998	2.07835e-05
C2orf67	Nonresp	22RV1	80	No	p.D938fs*4	c.2810_2811insA	Previously Reported	Heterozygous	Unverified	Insertion - Frameshift	2:210023102..210023103	Unclustered	0.114617	0.0365735
C2orf67	Nonresp	A549	109.1	No	p.E824K	c.2470G>A	Unknown	Heterozygous	Unverified	Substitution - Missense	2:210025198..210025198	Unclustered	0.114617	0.0365735
C2orf67	Nonresp	HCT-15	106	No	p.S714I	c.2141G>T	Unknown	Heterozygous	Unverified	Substitution - Missense	2:210031435..210031435	Unclustered	0.114617	0.0365735
C2orf67	Nonresp	HCT-15	106	No	p.E176Q	c.526G>C	Previously Reported	Heterozygous	Unverified	Substitution - Missense	2:210154057..210154057	Unclustered	0.114617	0.0365735
C2orf67	Nonresp	LNCaP clone FGC	69.1	No	p.S611N	c.1832G>A	Unknown	Heterozygous	Unverified	Substitution - Missense	2:210044028..210044028	Unclustered	0.114617	0.0365735
C2orf67	Nonresp	LNCaP clone FGC	69.1	No	p.M22V	c.64A>G	Unknown	Heterozygous	Unverified	Substitution - Missense	2:210154519..210154519	Unclustered	0.114617	0.0365735
C2orf67	Nonresp	MCF7	121.3	No	p.N615S	c.1844A>G	Unknown	Heterozygous	Unverified	Substitution - Missense	2:210044016..210044016	Unclustered	0.114617	0.0365735
C2orf67	Nonresp	SW620	82.6	No	p.Y257C	c.770A>G	Unknown	Heterozygous	Unverified	Substitution - Missense	2:210153813..210153813	Unclustered	0.114617	0.0365735
C2orf67	Nonresp	T-47D	149.1	No	p.S577T	c.1730G>C	Unknown	Homozygous	Unverified	Substitution - Missense	2:210075577..210075577	Unclustered	0.114617	0.0365735
C3orf25	Nonresp	647-V	95.9	No	p.R170W	c.508C>T	Unknown	Heterozygous	Unverified	Substitution - Missense	3:129418427..129418427	Unclustered	0.0954541	0.00233427
C3orf25	Nonresp	HCT-15	106	No	p.I222V	c.664A>G	Unknown	Heterozygous	Unverified	Substitution - Missense	3:129418271..129418271	Unclustered	0.0954541	0.00233427
C3orf65	Nonresp	HCT-15	106	No	p.P133T	c.397C>A	Unknown	Heterozygous	Unverified	Substitution - Missense	3:185716776..185716776	Unclustered	0.202619	0.033486
C3orf65	Nonresp	T-47D	149.1	No	p.S30Y	c.89C>A	Unknown	Heterozygous	Unverified	Substitution - Missense	3:185716468..185716468	Unclustered	0.202619	0.033486
C6orf165	Nonresp	BT-474	124.1	No	p.D179N	c.535G>A	Unknown	Heterozygous	Unverified	Substitution - Missense	6:87416731..87416731	Unclustered	0.132527	0.0062136
C6orf165	Nonresp	ES-2	77.1	No	p.P76L	c.227C>T	Previously Reported	Heterozygous	Unverified	Substitution - Missense	6:87413844..87413844	Unclustered	0.132527	0.0062136
C6orf165	Nonresp	HCT-15	106	No	p.A356V	c.1067C>T	Unknown	Heterozygous	Unverified	Substitution - Missense	6:87428732..87428732	Unclustered	0.132527	0.0062136
C6orf165	Nonresp	HCT-15	106	No	p.A218T	c.652G>A	Unknown	Heterozygous	Unverified	Substitution - Missense	6:87418228..87418228	Unclustered	0.132527	0.0062136
C6orf165	Nonresp	Huh 7	100.8	No	p.K475R	c.1424A>G	Unknown	Heterozygous	Unverified	Substitution - Missense	6:87434983..87434983	Unclustered	0.132527	0.0062136
C6orf165	Nonresp	UM-UC-3	128.9	No	p.V9F	c.25G>T	Unknown	Heterozygous	Unverified	Substitution - Missense	6:87409864..87409864	Unclustered	0.132527	0.0062136
C6orf27	Nonresp	LNCaP clone FGC	69.1	No	p.W789fs*56	c.2363_2364insT	Unknown	Heterozygous	Unverified	Insertion - Frameshift	6:31766018..31766019	Unclustered	-0.151626	0.0360191
C6orf27	Resp	MDA-MB-231	47.6	No	p.?	c.1790-10C>T	Unknown	Heterozygous	Unverified	Unknown	6:31767260..31767260	Unclustered	-0.151626	0.0360191
C7orf60	Resp	HCC1395	59.5	No	p.T326K	c.977C>A	Unknown	Heterozygous	Unverified	Substitution - Missense	7:112821985..112821985	Unclustered	-0.141244	4.06933e-08
C7orf60	Resp	SW48	59.8	No	p.H314Y	c.940C>T	Unknown	Heterozygous	Unverified	Substitution - Missense	7:112822022..112822022	Unclustered	-0.141244	4.06933e-08
C7orf63	Resp	NCI-H460	51.3	No	p.K937N	c.2811G>T	Previously Reported	Heterozygous	Unverified	Substitution - Missense	7:90310223..90310223	Unclustered	-0.173193	9.5571e-06
C7orf63	Resp	NCI-H460	51.3	No	p.K891N	c.2673G>T	Previously Reported	Heterozygous	Unverified	Substitution - Missense	7:90310223..90310223	Unclustered	-0.173193	9.5571e-06
C7orf63	Resp	SW48	59.8	No	p.K687fs*43	c.2055delA	Unknown	Heterozygous	Unverified	Deletion - Frameshift	7:90303973..90303973	Unclustered	-0.173193	9.5571e-06
C9orf48	Nonresp	BT-474	124.1	No	p.S589L	c.1766C>T	Unknown	Heterozygous	Unverified	Substitution - Missense	9:34256287..34256287	Unclustered	0.155154	0.000755675
C9orf48	Nonresp	HCT-15	106	No	p.Q715K	c.2143C>A	Unknown	Heterozygous	Unverified	Substitution - Missense	9:34255910..34255910	Unclustered	0.155154	0.000755675
C9orf78	Nonresp	BT-474	124.1	No	p.E18*	c.52G>T	Unknown	Heterozygous	Unverified	Substitution - Nonsense	9:129835170..129835170	Unclustered	0.155154	0.000755675
C9orf78	Nonresp	HCT-15	106	No	p.R35I	c.104G>T	Previously Reported	Heterozygous	Unverified	Substitution - Missense	9:129834746..129834746	Unclustered	0.155154	0.000755675
C9orf95	Nonresp	LNCaP clone FGC	69.1	No	p.?	c.317+5G>T	Unknown	Heterozygous	Unverified	Unknown	9:75069890..75069890	Unclustered	-0.106928	0.00332107
C9orf95	Resp	SW48	59.8	No	p.Q135R	c.404A>G	Unknown	Heterozygous	Unverified	Substitution - Missense	9:75069088..75069088	Unclustered	-0.106928	0.00332107
CACNA1A	Nonresp	BT-474	124.1	No	p.G645R	c.1933G>A	Unknown	Heterozygous	Unverified	Substitution - Missense	19:13307838..13307838	Unclustered	0.10374	0.020069
CACNA1A	Nonresp	BT-474	124.1	No	p.G644R	c.1930G>A	Unknown	Heterozygous	Unverified	Substitution - Missense	19:13307838..13307838	Unclustered	0.10374	0.020069
CACNA1A	Nonresp	DU 145	79.2	No	p.E1199fs*18	c.3587_3588insA	Unknown	Heterozygous	Unverified	Insertion - Frameshift	19:13285175..13285176	Unclustered	0.10374	0.020069
CACNA1A	Nonresp	DU 145	79.2	No	p.E1198fs*18	c.3584_3585insA	Unknown	Heterozygous	Unverified	Insertion - Frameshift	19:13285175..13285176	Unclustered	0.10374	0.020069
CACNA1A	Nonresp	FaDu	110.7	No	p.S1078L	c.3233C>T	Unknown	Homozygous	Unverified	Substitution - Missense	19:13286823..13286823	Unclustered	0.10374	0.020069
CACNA1A	Nonresp	FaDu	110.7	No	p.S1079L	c.3236C>T	Unknown	Homozygous	Unverified	Substitution - Missense	19:13286823..13286823	Unclustered	0.10374	0.020069
CACNA1A	Nonresp	HCT-15	106	No	p.S1554I	c.4661G>T	Unknown	Heterozygous	Unverified	Substitution - Missense	19:13255192..13255192	Unclustered	0.10374	0.020069
CACNA1A	Nonresp	HCT-15	106	No	p.S1553I	c.4658G>T	Unknown	Heterozygous	Unverified	Substitution - Missense	19:13255192..13255192	Unclustered	0.10374	0.020069
CACNA1A	Nonresp	J82	86.4	No	p.?	c.1669-8T>C	Unknown	Heterozygous	Unverified	Unknown	19:13308536..13308536	Unclustered	0.10374	0.020069
CACNA1A	Nonresp	J82	86.4	No	p.?	c.1672-8T>C	Unknown	Heterozygous	Unverified	Unknown	19:13308536..13308536	Unclustered	0.10374	0.020069
CACNG5	Resp	HCC1395	59.5	No	p.L245I	c.733C>A	Unknown	Heterozygous	Unverified	Substitution - Missense	17:66884824..66884824	Unclustered	-0.141244	4.06933e-08
CACNG5	Resp	SW48	59.8	No	p.V146fs*44	c.426_427insCT	Unknown	Heterozygous	Unverified	Insertion - Frameshift	17:66884517..66884518	Unclustered	-0.141244	4.06933e-08
CAGE1	Nonresp	A549	109.1	No	p.K569R	c.1706A>G	Unknown	Heterozygous	Unverified	Substitution - Missense	6:7373113..7373113	Unclustered	0.124413	6.11867e-09
CAGE1	Nonresp	A549	109.1	No	p.K433R	c.1298A>G	Unknown	Heterozygous	Unverified	Substitution - Missense	6:7373113..7373113	Unclustered	0.124413	6.11867e-09
CAGE1	Nonresp	HCT-15	106	No	p.E668D	c.2004G>T	Unknown	Heterozygous	Unverified	Substitution - Missense	6:7368688..7368688	Unclustered	0.124413	6.11867e-09
CAGE1	Nonresp	HCT-15	106	No	p.E532D	c.1596G>T	Unknown	Heterozygous	Unverified	Substitution - Missense	6:7368688..7368688	Unclustered	0.124413	6.11867e-09
CAGE1	Nonresp	HCT-15	106	No	p.A622V	c.1865C>T	Unknown	Heterozygous	Unverified	Substitution - Missense	6:7369947..7369947	Unclustered	0.124413	6.11867e-09
CAGE1	Nonresp	HCT-15	106	No	p.A486V	c.1457C>T	Unknown	Heterozygous	Unverified	Substitution - Missense	6:7369947..7369947	Unclustered	0.124413	6.11867e-09
CAPN1	Nonresp	HCT-15	106	No	p.R430C	c.1288C>T	Unknown	Heterozygous	Unverified	Substitution - Missense	11:65204805..65204805	Unclustered	0.10656	4.85243e-06
CAPN1	Nonresp	Huh 7	100.8	No	p.?	c.1864-5C>T	Unknown	Homozygous	Unverified	Unknown	11:65210013..65210013	Unclustered	0.10656	4.85243e-06
CAPN10	Nonresp	22RV1	80	No	p.S547L	c.1640C>T	Unknown	Heterozygous	Unverified	Substitution - Missense	2:240596839..240596839	Unclustered	-0.102059	0.0394635
CAPN10	Resp	SNU-449	56.4	No	p.T560A	c.1678A>G	Unknown	Heterozygous	Unverified	Substitution - Missense	2:240596877..240596877	Unclustered	-0.102059	0.0394635
CAPN10	Resp	SW48	59.8	No	p.?	c.1279-1G>T	Unknown	Heterozygous	Unverified	Unknown	2:240595933..240595933	Unclustered	-0.102059	0.0394635
CASP14	Nonresp	BT-474	124.1	No	p.E33K	c.97G>A	Unknown	Heterozygous	Unverified	Substitution - Missense	19:15053551..15053551	Unclustered	0.155154	0.000755675
CASP14	Nonresp	HCT-15	106	No	p.A122D	c.365C>A	Unknown	Heterozygous	Unverified	Substitution - Missense	19:15053920..15053920	Unclustered	0.155154	0.000755675
CBL	Nonresp	A549	109.1	Yes	p.R585C	c.1753C>T	Unknown	Homozygous	Unverified	Substitution - Missense	11:119285378..119285378	Unclustered	0.124413	6.11867e-09
CBL	Nonresp	HCT-15	106	Yes	p.S403F	c.1208C>T	Previously Reported	Heterozygous	Unverified	Substitution - Missense	11:119278278..119278278	Unclustered	0.124413	6.11867e-09
CBX8	Nonresp	BT-474	124.1	No	p.E387D	c.1161G>C	Unknown	Heterozygous	Unverified	Substitution - Missense	17:79794644..79794644	Unclustered	0.158769	0.000182026
CBX8	Nonresp	SKOV-3	107.9	No	p.G328E	c.983G>A	Unknown	Heterozygous	Unverified	Substitution - Missense	17:79794822..79794822	Unclustered	0.158769	0.000182026
CCDC135	Nonresp	Colo 320 HSR	87.6	No	p.?	c.1758+6A>G	Unknown	Heterozygous	Unverified	Unknown	16:57724841..57724841	Unclustered	0.126262	0.0327072
CCDC135	Nonresp	HCT-15	106	No	p.V37A	c.110T>C	Unknown	Heterozygous	Unverified	Substitution - Missense	16:57698059..57698059	Unclustered	0.126262	0.0327072
CCDC135	Nonresp	HeLa	128.4	No	p.S384F	c.1151C>T	Unknown	Heterozygous	Unverified	Substitution - Missense	16:57718420..57718420	Unclustered	0.126262	0.0327072
CCDC137	Nonresp	22RV1	80	No	p.R68W	c.202C>T	Unknown	Heterozygous	Unverified	Substitution - Missense	17:81667796..81667796	Unclustered	-0.110007	0.00725759
CCDC137	Nonresp	Colo 205	64.2	No	p.?	c.268+7G>A	Unknown	Homozygous	Unverified	Unknown	17:81667869..81667869	Unclustered	-0.110007	0.00725759
CCDC137	Resp	769-P	54.2	No	p.Q213*	c.637C>T	Unknown	Heterozygous	Unverified	Substitution - Nonsense	17:81672132..81672132	Unclustered	-0.110007	0.00725759
CCDC137	Resp	SW48	59.8	No	p.G119E	c.356G>A	Unknown	Heterozygous	Unverified	Substitution - Missense	17:81670312..81670312	Unclustered	-0.110007	0.00725759
CCDC142	Nonresp	HCT-15	106	No	p.A482V	c.1445C>T	Unknown	Heterozygous	Unverified	Substitution - Missense	2:74480827..74480827	Unclustered	0.163802	0.00275598
CCDC142	Nonresp	HCT-15	106	No	p.A475V	c.1424C>T	Unknown	Heterozygous	Unverified	Substitution - Missense	2:74480827..74480827	Unclustered	0.163802	0.00275598
CCDC142	Nonresp	HeLa	128.4	No	p.V556L	c.1666G>C	Unknown	Heterozygous	Unverified	Substitution - Missense	2:74475355..74475355	Unclustered	0.163802	0.00275598
CCDC142	Nonresp	HeLa	128.4	No	p.V549L	c.1645G>C	Unknown	Heterozygous	Unverified	Substitution - Missense	2:74475355..74475355	Unclustered	0.163802	0.00275598
CCDC150	Nonresp	AsPC-1	96.7	No	p.Q411R	c.1232A>G	Unknown	Heterozygous	Unverified	Substitution - Missense	2:196676237..196676237	Unclustered	0.113711	5.47012e-05
CCDC150	Nonresp	FaDu	110.7	No	p.Q436R	c.1307A>G	Unknown	Heterozygous	Unverified	Substitution - Missense	2:196676598..196676598	Unclustered	0.113711	5.47012e-05
CCDC150	Nonresp	HCT-15	106	No	p.?	c.2430-1G>T	Unknown	Heterozygous	Unverified	Unknown	2:196725972..196725972	Unclustered	0.113711	5.47012e-05
CCDC150	Nonresp	HCT-15	106	No	p.?	c.891-1G>T	Unknown	Heterozygous	Unverified	Unknown	2:196725972..196725972	Unclustered	0.113711	5.47012e-05
CCDC83	Nonresp	HCT-15	106	No	p.P23S	c.67C>T	Unknown	Heterozygous	Unverified	Substitution - Missense	11:85865190..85865190	Unclustered	0.202619	0.033486
CCDC83	Nonresp	HCT-15	106	No	p.?	c.887+1G>A	Unknown	Heterozygous	Unverified	Unknown	11:85912742..85912742	Unclustered	0.202619	0.033486
CCDC83	Nonresp	T-47D	149.1	No	p.D14N	c.40G>A	Unknown	Heterozygous	Unverified	Substitution - Missense	11:85865163..85865163	Unclustered	0.202619	0.033486
CCDC87	Nonresp	BT-474	124.1	No	p.P200T	c.598C>A	Unknown	Heterozygous	Unverified	Substitution - Missense	11:66592418..66592418	Unclustered	0.109784	0.0411688
CCDC87	Nonresp	HCT-15	106	No	p.L325F	c.975G>T	Previously Reported	Heterozygous	Unverified	Substitution - Missense	11:66592041..66592041	Unclustered	0.109784	0.0411688
CCDC87	Nonresp	PC-3	74.4	No	p.G512E	c.1535G>A	Unknown	Heterozygous	Unverified	Substitution - Missense	11:66591481..66591481	Unclustered	0.109784	0.0411688
CCDC87	Nonresp	SKOV-3	107.9	No	p.Q359R	c.1076A>G	Unknown	Heterozygous	Unverified	Substitution - Missense	11:66591940..66591940	Unclustered	0.109784	0.0411688
CCKBR	Nonresp	Calu-6	72.8	No	p.D491Y	c.1471G>T	Unknown	Heterozygous	Unverified	Substitution - Missense	11:6271463..6271463	Unclustered	-0.0640333	0.00772299
CCKBR	Nonresp	Calu-6	72.8	No	p.D422Y	c.1264G>T	Unknown	Heterozygous	Unverified	Substitution - Missense	11:6271463..6271463	Unclustered	-0.0640333	0.00772299
CCKBR	Nonresp	LNCaP clone FGC	69.1	No	p.R435G	c.1303A>G	Unknown	Heterozygous	Unverified	Substitution - Missense	11:6271502..6271502	Unclustered	-0.0640333	0.00772299
CCKBR	Nonresp	LNCaP clone FGC	69.1	No	p.R504G	c.1510A>G	Unknown	Heterozygous	Unverified	Substitution - Missense	11:6271502..6271502	Unclustered	-0.0640333	0.00772299
CCNT1	Resp	769-P	54.2	No	p.V634I	c.1900G>A	Unknown	Heterozygous	Unverified	Substitution - Missense	12:48693314..48693314	Unclustered	-0.162885	3.67505e-07
CCNT1	Resp	HCC1395	59.5	No	p.I698M	c.2094C>G	Previously Reported	Homozygous	Unverified	Substitution - Missense	12:48693120..48693120	Unclustered	-0.162885	3.67505e-07
CCR7	Nonresp	LNCaP clone FGC	69.1	No	p.L340F	c.1018C>T	Unknown	Heterozygous	Unverified	Substitution - Missense	17:40554861..40554861	Unclustered	-0.137609	0.0230105
CCR7	Resp	NCI-H460	51.3	No	p.D31N	c.91G>A	Previously Reported	Heterozygous	Unverified	Substitution - Missense	17:40555788..40555788	Unclustered	-0.137609	0.0230105
CCRL1	Nonresp	HCT-15	106	No	p.A292T	c.874G>A	Previously Reported	Heterozygous	Unverified	Substitution - Missense	3:132601271..132601271	Unclustered	0.0877444	0.0217539
CCRL1	Nonresp	T24	92.5	No	p.D10N	c.28G>A	Unknown	Heterozygous	Unverified	Substitution - Missense	3:132600425..132600425	Unclustered	0.0877444	0.0217539
CD164	Resp	769-P	54.2	No	p.W82C	c.246G>T	Unknown	Heterozygous	Unverified	Substitution - Missense	6:109379592..109379592	Unclustered	-0.196439	1.69664e-10
CD164	Resp	NCI-H460	51.3	No	p.A164G	c.491C>G	Previously Reported	Heterozygous	Unverified	Substitution - Missense	6:109368954..109368954	Unclustered	-0.196439	1.69664e-10
CD164	Resp	NCI-H460	51.3	No	p.A164G	c.491C>G	Unknown	Heterozygous	Unverified	Substitution - Missense	6:109368954..109368954	Unclustered	-0.196439	1.69664e-10
CD200R1	Resp	HT-29	59.9	No	p.G246V	c.737G>T	Previously Reported	Heterozygous	Unverified	Substitution - Missense	3:112928848..112928848	Unclustered	-0.13972	5.00604e-08
CD200R1	Resp	SW48	59.8	No	p.A194V	c.581C>T	Previously Reported	Heterozygous	Unverified	Substitution - Missense	3:112929004..112929004	Unclustered	-0.13972	5.00604e-08
CD2AP	Nonresp	A549	109.1	No	p.G186V	c.557G>T	Unknown	Heterozygous	Unverified	Substitution - Missense	6:47574079..47574079	Unclustered	0.124413	6.11867e-09
CD2AP	Nonresp	HCT-15	106	No	p.E235K	c.703G>A	Previously Reported	Heterozygous	Unverified	Substitution - Missense	6:47574225..47574225	Unclustered	0.124413	6.11867e-09
CD74	Nonresp	Hep 3B	62.8	Yes	p.R155H	c.464G>A	Unknown	Homozygous	Unverified	Substitution - Missense	5:150402603..150402603	Unclustered	-0.0966554	0.00110774
CD74	Nonresp	LNCaP clone FGC	69.1	No	p.S42I	c.125G>T	Unknown	Heterozygous	Unverified	Substitution - Missense	5:150412625..150412625	Unclustered	-0.0966554	0.00110774
CD74	Nonresp	LNCaP clone FGC	69.1	Yes	p.S42I	c.125G>T	Unknown	Heterozygous	Unverified	Substitution - Missense	5:150412625..150412625	Unclustered	-0.0966554	0.00110774
CD93	Nonresp	22RV1	80	No	p.D280fs*19	c.838delG	Previously Reported	Heterozygous	Unverified	Deletion - Frameshift	20:23085355..23085355	Unclustered	-0.0781365	0.0360042
CD93	Nonresp	LNCaP clone FGC	69.1	No	p.L438fs*46	c.1301_1302insG	Unknown	Heterozygous	Unverified	Insertion - Frameshift	20:23084891..23084892	Unclustered	-0.0781365	0.0360042
CD93	Nonresp	Mia PaCa-2	81.5	No	p.P171R	c.512C>G	Unknown	Heterozygous	Unverified	Substitution - Missense	20:23085681..23085681	Unclustered	-0.0781365	0.0360042
CD93	Resp	SNU-449	56.4	No	p.G557fs*31	c.1668delT	Unknown	Heterozygous	Unverified	Deletion - Frameshift	20:23084525..23084525	Unclustered	-0.0781365	0.0360042
CD93	Resp	SW48	59.8	No	p.D280fs*19	c.838delG	Previously Reported	Heterozygous	Unverified	Deletion - Frameshift	20:23085355..23085355	Unclustered	-0.0781365	0.0360042
CD96	Resp	CHL-1	16.6	No	p.V458F	c.1372G>T	Unknown	Heterozygous	Unverified	Substitution - Missense	3:111637198..111637198	Unclustered	-0.359196	0.0236977
CD96	Resp	SNU-449	56.4	No	p.T280M	c.839C>T	Unknown	Heterozygous	Unverified	Substitution - Missense	3:111585362..111585362	Unclustered	-0.359196	0.0236977
CDC14A	Nonresp	BT-474	124.1	No	p.H171L	c.512A>T	Unknown	Heterozygous	Unverified	Substitution - Missense	1:100442989..100442989	Unclustered	0.155154	0.000755675
CDC14A	Nonresp	BT-474	124.1	No	p.H172L	c.515A>T	Unknown	Heterozygous	Unverified	Substitution - Missense	1:100442989..100442989	Unclustered	0.155154	0.000755675
CDC14A	Nonresp	HCT-15	106	No	p.L572P	c.1715T>C	Unknown	Heterozygous	Unverified	Substitution - Missense	1:100499222..100499222	Unclustered	0.155154	0.000755675
CDC25C	Nonresp	CAL-62	93	No	p.K140E	c.418A>G	Unknown	Heterozygous	Unverified	Substitution - Missense	5:138325856..138325856	Unclustered	0.0889082	0.0167257
CDC25C	Nonresp	HCT-15	106	No	p.G343*	c.1027G>T	Previously Reported	Heterozygous	Unverified	Substitution - Nonsense	5:138286630..138286630	Unclustered	0.0889082	0.0167257
CDC42BPA	Nonresp	22RV1	80	No	p.S1033N	c.3098G>A	Unknown	Heterozygous	Unverified	Substitution - Missense	1:227034685..227034685	Serine/threonine protein kinase	-0.0871259	0.0353149
CDC42BPA	Nonresp	22RV1	80	No	p.S1114N	c.3341G>A	Unknown	Heterozygous	Unverified	Substitution - Missense	1:227034685..227034685	Serine/threonine protein kinase	-0.0871259	0.0353149
CDC42BPA	Nonresp	22RV1	80	No	p.?	c.3199+5G>T	Unknown	Heterozygous	Unverified	Unknown	1:227040126..227040126	Serine/threonine protein kinase	-0.0871259	0.0353149
CDC42BPA	Nonresp	22RV1	80	No	p.?	c.3094+5G>T	Unknown	Heterozygous	Unverified	Unknown	1:227040126..227040126	Serine/threonine protein kinase	-0.0871259	0.0353149
CDC42BPA	Nonresp	22RV1	80	No	p.?	c.2851+5G>T	Unknown	Heterozygous	Unverified	Unknown	1:227040126..227040126	Serine/threonine protein kinase	-0.0871259	0.0353149
CDC42BPA	Nonresp	22RV1	80	No	p.S1149N	c.3446G>A	Unknown	Heterozygous	Unverified	Substitution - Missense	1:227034685..227034685	Serine/threonine protein kinase	-0.0871259	0.0353149
CDC42BPA	Nonresp	22RV1	80	No	p.?	c.3133+5G>T	Unknown	Heterozygous	Unverified	Unknown	1:227040126..227040126	Serine/threonine protein kinase	-0.0871259	0.0353149
CDC42BPA	Nonresp	22RV1	80	No	p.S1127N	c.3380G>A	Unknown	Heterozygous	Unverified	Substitution - Missense	1:227034685..227034685	Serine/threonine protein kinase	-0.0871259	0.0353149
CDC42BPA	Nonresp	22RV1	80	No	p.?	c.767+5G>T	Unknown	Heterozygous	Unverified	Unknown	1:227040126..227040126	Serine/threonine protein kinase	-0.0871259	0.0353149
CDC42BPA	Nonresp	Calu-6	72.8	No	p.M275L	c.823A>T	Unknown	Homozygous	Unverified	Substitution - Missense	1:227147430..227147430	Serine/threonine protein kinase	-0.0871259	0.0353149
CDC42BPA	Nonresp	ES-2	77.1	No	p.?	c.451-9C>T	Unknown	Heterozygous	Unverified	Unknown	1:227193943..227193943	Serine/threonine protein kinase	-0.0871259	0.0353149
CDC42BPA	Nonresp	Hep 3B	62.8	No	p.E864Q	c.2590G>C	Unknown	Heterozygous	Unverified	Substitution - Missense	1:227069848..227069848	Serine/threonine protein kinase	-0.0871259	0.0353149
CDC42BPA	Nonresp	Hep 3B	62.8	No	p.E945Q	c.2833G>C	Unknown	Heterozygous	Unverified	Substitution - Missense	1:227069848..227069848	Serine/threonine protein kinase	-0.0871259	0.0353149
CDC42BPA	Resp	MDA-MB-231	47.6	No	p.G1518A	c.4553G>C	Unknown	Heterozygous	Unverified	Substitution - Missense	1:227023325..227023325	Serine/threonine protein kinase	-0.0871259	0.0353149
CDC42BPA	Resp	MDA-MB-231	47.6	No	p.G1483A	c.4448G>C	Unknown	Heterozygous	Unverified	Substitution - Missense	1:227023325..227023325	Serine/threonine protein kinase	-0.0871259	0.0353149
CDC42BPA	Resp	MDA-MB-231	47.6	No	p.G1496A	c.4487G>C	Unknown	Heterozygous	Unverified	Substitution - Missense	1:227023325..227023325	Serine/threonine protein kinase	-0.0871259	0.0353149
CDC42BPA	Resp	MDA-MB-231	47.6	No	p.G1402A	c.4205G>C	Unknown	Heterozygous	Unverified	Substitution - Missense	1:227023325..227023325	Serine/threonine protein kinase	-0.0871259	0.0353149
CDH24	Resp	CHL-1	16.6	No	p.G650D	c.1949G>A	Unknown	Heterozygous	Unverified	Substitution - Missense	14:23049038..23049038	Unclustered	-0.339001	0.0435201
CDH24	Resp	CHL-1	16.6	No	p.G612D	c.1835G>A	Unknown	Heterozygous	Unverified	Substitution - Missense	14:23049038..23049038	Unclustered	-0.339001	0.0435201
CDH24	Resp	SW48	59.8	No	p.P674fs*>108	c.2020_2021delCC	Unknown	Heterozygous	Unverified	Deletion - Frameshift	14:23048305..23048306	Unclustered	-0.339001	0.0435201
CDH24	Resp	SW48	59.8	No	p.P712fs*>108	c.2134_2135delCC	Unknown	Heterozygous	Unverified	Deletion - Frameshift	14:23048305..23048306	Unclustered	-0.339001	0.0435201
CDH26	Nonresp	Colo 205	64.2	No	p.R219W	c.655C>T	Unknown	Heterozygous	Unverified	Substitution - Missense	20:59984752..59984752	Unclustered	-0.0860513	0.0366515
CDH26	Nonresp	DU 145	79.2	No	p.T210fs*4	c.626delA	Unknown	Heterozygous	Unverified	Deletion - Frameshift	20:59984723..59984723	Unclustered	-0.0860513	0.0366515
CDH26	Resp	SW48	59.8	No	p.L371F	c.1111C>T	Unknown	Heterozygous	Unverified	Substitution - Missense	20:59988991..59988991	Unclustered	-0.0860513	0.0366515
CDK13	Nonresp	FaDu	110.7	No	p.L1092F	c.3276G>T	Unknown	Heterozygous	Unverified	Substitution - Missense	7:40092825..40092825	Serine/threonine protein kinase	0.0984049	0.040624
CDK13	Nonresp	T24	92.5	No	p.E1019*	c.3055G>T	Unknown	Heterozygous	Unverified	Substitution - Nonsense	7:40088151..40088151	Serine/threonine protein kinase	0.0984049	0.040624
CDK5RAP2	Nonresp	BT-474	124.1	No	p.R1178Q	c.3533G>A	Unknown	Heterozygous	Unverified	Substitution - Missense	9:120439588..120439588	Unclustered	0.117399	0.0116449
CDK5RAP2	Nonresp	DU 145	79.2	No	p.L1605P	c.4814T>C	Unknown	Heterozygous	Unverified	Substitution - Missense	9:120407161..120407161	Unclustered	0.117399	0.0116449
CDK5RAP2	Nonresp	HCT-15	106	No	p.L1059I	c.3175C>A	Unknown	Heterozygous	Unverified	Substitution - Missense	9:120439946..120439946	Unclustered	0.117399	0.0116449
CDK5RAP2	Nonresp	HT-1376	90.1	No	p.E1506K	c.4516G>A	Unknown	Heterozygous	Unverified	Substitution - Missense	9:120409215..120409215	Unclustered	0.117399	0.0116449
CDK5RAP2	Nonresp	MCF7	121.3	No	p.?	c.384-4G>T	Unknown	Heterozygous	Unverified	Unknown	9:120539168..120539168	Unclustered	0.117399	0.0116449
CDO1	Nonresp	Colo 205	64.2	No	p.P9S	c.25C>T	Unknown	Heterozygous	Unverified	Substitution - Missense	5:115816373..115816373	Unclustered	-0.0920489	0.000669132
CDO1	Nonresp	LNCaP clone FGC	69.1	No	p.E31D	c.93G>T	Unknown	Heterozygous	Unverified	Substitution - Missense	5:115816305..115816305	Unclustered	-0.0920489	0.000669132
CEP112	Nonresp	647-V	95.9	No	p.L193V	c.577C>G	Unknown	Heterozygous	Unverified	Substitution - Missense	17:65637179..65637179	Unclustered	0.134445	0.0490709
CEP112	Nonresp	647-V	95.9	No	p.L937V	c.2809C>G	Unknown	Heterozygous	Unverified	Substitution - Missense	17:65637179..65637179	Unclustered	0.134445	0.0490709
CEP112	Nonresp	BT-474	124.1	No	p.?	c.2608-3C>T	Unknown	Heterozygous	Unverified	Unknown	17:65689221..65689221	Unclustered	0.134445	0.0490709
CEP112	Nonresp	BT-474	124.1	No	p.?	c.376-3C>T	Unknown	Heterozygous	Unverified	Unknown	17:65689221..65689221	Unclustered	0.134445	0.0490709
CEP192	Nonresp	Calu-6	72.8	No	p.R509I	c.1526G>T	Unknown	Heterozygous	Unverified	Substitution - Missense	18:13030600..13030600	Unclustered	-0.0640333	0.00772299
CEP192	Nonresp	Calu-6	72.8	No	p.D5Y	c.13G>T	Unknown	Heterozygous	Unverified	Substitution - Missense	18:13030600..13030600	Unclustered	-0.0640333	0.00772299
CEP192	Nonresp	LNCaP clone FGC	69.1	No	p.A490V	c.1469C>T	Unknown	Heterozygous	Unverified	Substitution - Missense	18:13055847..13055847	Unclustered	-0.0640333	0.00772299
CEP192	Nonresp	LNCaP clone FGC	69.1	No	p.A1570S	c.4708G>T	Unknown	Heterozygous	Unverified	Substitution - Missense	18:13068187..13068187	Unclustered	-0.0640333	0.00772299
CEP192	Nonresp	LNCaP clone FGC	69.1	No	p.A1086V	c.3257C>T	Unknown	Heterozygous	Unverified	Substitution - Missense	18:13055847..13055847	Unclustered	-0.0640333	0.00772299
CEP192	Nonresp	LNCaP clone FGC	69.1	No	p.A974S	c.2920G>T	Unknown	Heterozygous	Unverified	Substitution - Missense	18:13068187..13068187	Unclustered	-0.0640333	0.00772299
CEP70	Nonresp	HCT-15	106	No	p.L258F	c.772C>T	Unknown	Heterozygous	Unverified	Substitution - Missense	3:138529383..138529383	Unclustered	0.149706	0.0002414
CEP70	Nonresp	MCF7	121.3	No	p.?	c.284+3G>C	Unknown	Heterozygous	Unverified	Unknown	3:138571031..138571031	Unclustered	0.149706	0.0002414
CHMP5	Nonresp	AsPC-1	96.7	No	p.V43M	c.127G>A	Unknown	Heterozygous	Unverified	Substitution - Missense	9:33266067..33266067	Unclustered	0.0974082	0.00105627
CHMP5	Nonresp	HCT-15	106	No	p.Q215*	c.643C>T	Unknown	Heterozygous	Unverified	Substitution - Nonsense	9:33280842..33280842	Unclustered	0.0974082	0.00105627
CIC	Nonresp	BT-474	124.1	Yes	p.L1467V	c.4399C>G	Unknown	Heterozygous	Unverified	Substitution - Missense	19:42294675..42294675	Transcription regulator	0.155154	0.000755675
CIC	Nonresp	HCT-15	106	Yes	p.R340W	c.1018C>T	Previously Reported	Heterozygous	Unverified	Substitution - Missense	19:42288974..42288974	Transcription regulator	0.155154	0.000755675
CLDN18	Nonresp	Colo 205	64.2	No	p.T235N	c.704C>A	Unknown	Heterozygous	Unverified	Substitution - Missense	3:138031059..138031059	Unclustered	-0.136633	9.61939e-05
CLDN18	Resp	SNU-449	56.4	No	p.V209I	c.625G>A	Unknown	Heterozygous	Unverified	Substitution - Missense	3:138030980..138030980	Unclustered	-0.136633	9.61939e-05
CLK2	Nonresp	647-V	95.9	No	p.S9Y	c.26C>A	Unknown	Heterozygous	Unverified	Substitution - Missense	1:155270952..155270952	Serine/threonine protein kinase	0.0954541	0.00233427
CLK2	Nonresp	HCT-15	106	No	p.K465N	c.1395G>T	Unknown	Heterozygous	Unverified	Substitution - Missense	1:155263320..155263320	Serine/threonine protein kinase	0.0954541	0.00233427
CLK2	Nonresp	HCT-15	106	No	p.N80S	c.239A>G	Unknown	Heterozygous	Unverified	Substitution - Missense	1:155269648..155269648	Serine/threonine protein kinase	0.0954541	0.00233427
CLK2	Nonresp	HCT-15	106	No	p.P436L	c.1307C>T	Previously Reported	Heterozygous	Unverified	Substitution - Missense	1:155263957..155263957	Serine/threonine protein kinase	0.0954541	0.00233427
CLNK	Nonresp	Colo 205	64.2	No	p.?	c.445+5A>T	Unknown	Heterozygous	Unverified	Unknown	4:10558402..10558402	Unclustered	-0.124155	9.80961e-06
CLNK	Resp	SW48	59.8	No	p.P418S	c.1252C>T	Unknown	Heterozygous	Unverified	Substitution - Missense	4:10490502..10490502	Unclustered	-0.124155	9.80961e-06
CLOCK	Nonresp	Colo 205	64.2	No	p.Q554H	c.1662A>T	Previously Reported	Heterozygous	Unverified	Substitution - Missense	4:55444663..55444663	Unclustered	-0.401061	0.00198117
CLOCK	Resp	CHL-1	16.6	No	p.R385K	c.1154G>A	Unknown	Heterozygous	Unverified	Substitution - Missense	4:55453106..55453106	Unclustered	-0.401061	0.00198117
CLOCK	Resp	NCI-H1792	20	No	p.P650S	c.1948C>T	Unknown	Heterozygous	Unverified	Substitution - Missense	4:55442589..55442589	Unclustered	-0.401061	0.00198117
CLPX	Nonresp	LNCaP clone FGC	69.1	No	p.?	c.716-1G>T	Unknown	Heterozygous	Unverified	Unknown	15:65158752..65158752	Unclustered	-0.106928	0.00332107
CLPX	Resp	SW48	59.8	No	p.R123H	c.368G>A	Unknown	Heterozygous	Unverified	Substitution - Missense	15:65166776..65166776	Unclustered	-0.106928	0.00332107
CLSPN	Resp	CHL-1	16.6	No	p.E181K	c.541G>A	Unknown	Heterozygous	Unverified	Substitution - Missense	1:35764307..35764307	Unclustered	-0.339001	0.0435201
CLSPN	Resp	CHL-1	16.6	No	p.E472fs*18	c.1414delG	Unknown	Heterozygous	Unverified	Deletion - Frameshift	1:35760507..35760507	Unclustered	-0.339001	0.0435201
CLSPN	Resp	SW48	59.8	No	p.R1139L	c.3416G>T	Unknown	Heterozygous	Unverified	Substitution - Missense	1:35739150..35739150	Unclustered	-0.339001	0.0435201
COG1	Nonresp	LNCaP clone FGC	69.1	No	p.?	c.2383-1G>T	Unknown	Heterozygous	Unverified	Unknown	17:73205552..73205552	Unclustered	-0.119486	0.000107211
COG1	Resp	HT-29	59.9	No	p.S638R	c.1912A>C	Unknown	Heterozygous	Unverified	Substitution - Missense	17:73201739..73201739	Unclustered	-0.119486	0.000107211
COG1	Resp	SW48	59.8	No	p.Q808*	c.2422C>T	Unknown	Heterozygous	Unverified	Substitution - Nonsense	17:73205592..73205592	Unclustered	-0.119486	0.000107211
COL19A1	Nonresp	DU 145	79.2	No	p.G624R	c.1870G>A	Previously Reported	Homozygous	Unverified	Substitution - Missense	6:70146866..70146866	Unclustered	-0.111006	0.0357303
COL19A1	Nonresp	ES-2	77.1	No	p.G382R	c.1144G>A	Unknown	Heterozygous	Unverified	Substitution - Missense	6:70035913..70035913	Unclustered	-0.111006	0.0357303
COL19A1	Nonresp	LNCaP clone FGC	69.1	No	p.?	c.982-2A>T	Unknown	Heterozygous	Unverified	Unknown	6:69962824..69962824	Unclustered	-0.111006	0.0357303
COL19A1	Nonresp	NCI-H358	77.3	No	p.K891fs*23	c.2670delA	Unknown	Heterozygous	Unverified	Deletion - Frameshift	6:70180314..70180314	Unclustered	-0.111006	0.0357303
COL19A1	Nonresp	PC-3	74.4	No	p.D852N	c.2554G>A	Unknown	Homozygous	Unverified	Substitution - Missense	6:70168667..70168667	Unclustered	-0.111006	0.0357303
COL19A1	Resp	HCC1395	59.5	No	p.K1019N	c.3057G>C	Previously Reported	Heterozygous	Unverified	Substitution - Missense	6:70190344..70190344	Unclustered	-0.111006	0.0357303
COL19A1	Resp	NCI-H1792	20	No	p.T197I	c.590C>T	Unknown	Heterozygous	Unverified	Substitution - Missense	6:69929624..69929624	Unclustered	-0.111006	0.0357303
COL2A1	Nonresp	AsPC-1	96.7	Yes	p.?	c.915+3A>G	Unknown	Heterozygous	Unverified	Unknown	12:47989225..47989225	Unclustered	0.107755	0.0178342
COL2A1	Nonresp	AsPC-1	96.7	No	p.?	c.1122+3A>G	Unknown	Heterozygous	Unverified	Unknown	12:47989225..47989225	Unclustered	0.107755	0.0178342
COL2A1	Nonresp	BT-474	124.1	Yes	p.G669S	c.2005G>A	Unknown	Heterozygous	Unverified	Substitution - Missense	12:47982591..47982591	Unclustered	0.107755	0.0178342
COL2A1	Nonresp	BT-474	124.1	No	p.G738S	c.2212G>A	Unknown	Heterozygous	Unverified	Substitution - Missense	12:47982591..47982591	Unclustered	0.107755	0.0178342
COL2A1	Nonresp	C32	83.8	Yes	p.R871*	c.2611C>T	Unknown	Heterozygous	Unverified	Substitution - Nonsense	12:47978674..47978674	Unclustered	0.107755	0.0178342
COL2A1	Nonresp	C32	83.8	No	p.R940*	c.2818C>T	Unknown	Heterozygous	Unverified	Substitution - Nonsense	12:47978674..47978674	Unclustered	0.107755	0.0178342
COL2A1	Nonresp	HCT-15	106	No	p.?	c.2194-1G>A	Unknown	Heterozygous	Unverified	Unknown	12:47982610..47982610	Unclustered	0.107755	0.0178342
COL2A1	Nonresp	HCT-15	106	No	p.G354W	c.1060G>T	Previously Reported	Heterozygous	Unverified	Substitution - Missense	12:47989769..47989769	Unclustered	0.107755	0.0178342
COL2A1	Nonresp	HCT-15	106	Yes	p.?	c.1987-1G>A	Unknown	Heterozygous	Unverified	Unknown	12:47982610..47982610	Unclustered	0.107755	0.0178342
COL2A1	Nonresp	HCT-15	106	Yes	p.G285W	c.853G>T	Previously Reported	Heterozygous	Unverified	Substitution - Missense	12:47989769..47989769	Unclustered	0.107755	0.0178342
COL9A3	Nonresp	BT-474	124.1	No	p.D591N	c.1771G>A	Unknown	Heterozygous	Unverified	Substitution - Missense	20:62837250..62837250	Unclustered	0.197834	7.15604e-16
COL9A3	Nonresp	HeLa	128.4	No	p.A666V	c.1997C>T	Unknown	Heterozygous	Unverified	Substitution - Missense	20:62840674..62840674	Unclustered	0.197834	7.15604e-16
CPB2	Nonresp	COLO 829	67.5	No	p.F409S	c.1226T>C	Previously Reported	Heterozygous	Unverified	Substitution - Missense	13:46053660..46053660	Unclustered	-0.0791164	0.0443085
CPB2	Nonresp	MDA-MB-453	79	No	p.S125*	c.374C>G	Unknown	Heterozygous	Unverified	Substitution - Nonsense	13:46082451..46082451	Unclustered	-0.0791164	0.0443085
CPB2	Resp	SW48	59.8	No	p.S92N	c.275G>A	Unknown	Heterozygous	Unverified	Substitution - Missense	13:46084219..46084219	Unclustered	-0.0791164	0.0443085
CPD	Nonresp	BT-474	124.1	No	p.H601Y	c.1801C>T	Unknown	Heterozygous	Unverified	Substitution - Missense	17:30423649..30423649	Unclustered	0.121849	0.0427907
CPD	Nonresp	C3A	111.5	No	p.S280R	c.840C>G	Unknown	Heterozygous	Unverified	Substitution - Missense	17:30385082..30385082	Unclustered	0.121849	0.0427907
CPD	Nonresp	C3A	111.5	No	p.S280N	c.839G>A	Unknown	Heterozygous	Unverified	Substitution - Missense	17:30385081..30385081	Unclustered	0.121849	0.0427907
CPD	Nonresp	HCT 116	83.4	No	p.C309Y	c.926G>A	Unknown	Heterozygous	Unverified	Substitution - Missense	17:30385168..30385168	Unclustered	0.121849	0.0427907
CPEB3	Nonresp	FaDu	110.7	No	p.R514*	c.1540C>T	Unknown	Heterozygous	Unverified	Substitution - Nonsense	10:92091935..92091935	Unclustered	0.127889	3.00074e-08
CPEB3	Nonresp	FaDu	110.7	No	p.R528*	c.1582C>T	Previously Reported	Heterozygous	Unverified	Substitution - Nonsense	10:92091935..92091935	Unclustered	0.127889	3.00074e-08
CPEB3	Nonresp	HCT-15	106	No	p.Y662H	c.1984T>C	Previously Reported	Heterozygous	Unverified	Substitution - Missense	10:92052325..92052325	Unclustered	0.127889	3.00074e-08
CPEB3	Nonresp	HCT-15	106	No	p.Y648H	c.1942T>C	Unknown	Heterozygous	Unverified	Substitution - Missense	10:92052325..92052325	Unclustered	0.127889	3.00074e-08
CREB5	Nonresp	DU 145	79.2	No	p.G117*	c.349G>T	Previously Reported	Heterozygous	Unverified	Substitution - Nonsense	7:28804262..28804262	Zinc-binding transcription factor	-0.169827	0.0203224
CREB5	Nonresp	DU 145	79.2	No	p.G256*	c.766G>T	Previously Reported	Heterozygous	Unverified	Substitution - Nonsense	7:28804262..28804262	Zinc-binding transcription factor	-0.169827	0.0203224
CREB5	Nonresp	ES-2	77.1	No	p.S311L	c.932C>T	Unknown	Heterozygous	Unverified	Substitution - Missense	7:28818165..28818165	Zinc-binding transcription factor	-0.169827	0.0203224
CREB5	Nonresp	ES-2	77.1	No	p.S450L	c.1349C>T	Unknown	Heterozygous	Unverified	Substitution - Missense	7:28818165..28818165	Zinc-binding transcription factor	-0.169827	0.0203224
CREB5	Resp	786-0	48.9	No	p.M307I	c.921G>A	Unknown	Heterozygous	Unverified	Substitution - Missense	7:28818154..28818154	Zinc-binding transcription factor	-0.169827	0.0203224
CREB5	Resp	786-0	48.9	No	p.M446I	c.1338G>A	Unknown	Heterozygous	Unverified	Substitution - Missense	7:28818154..28818154	Zinc-binding transcription factor	-0.169827	0.0203224
CREB5	Resp	NCI-H1792	20	No	p.T150N	c.449C>A	Unknown	Homozygous	Unverified	Substitution - Missense	7:28570522..28570522	Zinc-binding transcription factor	-0.169827	0.0203224
CREB5	Resp	SW48	59.8	No	p.R379W	c.1135C>T	Unknown	Heterozygous	Unverified	Substitution - Missense	7:28809295..28809295	Zinc-binding transcription factor	-0.169827	0.0203224
CREB5	Resp	SW48	59.8	No	p.E237K	c.709G>A	Previously Reported	Heterozygous	Unverified	Substitution - Missense	7:28809286..28809286	Zinc-binding transcription factor	-0.169827	0.0203224
CREB5	Resp	SW48	59.8	No	p.R240W	c.718C>T	Unknown	Heterozygous	Unverified	Substitution - Missense	7:28809295..28809295	Zinc-binding transcription factor	-0.169827	0.0203224
CREB5	Resp	SW48	59.8	No	p.E376K	c.1126G>A	Previously Reported	Heterozygous	Unverified	Substitution - Missense	7:28809286..28809286	Zinc-binding transcription factor	-0.169827	0.0203224
CREG2	Nonresp	BT-474	124.1	No	p.R204T	c.611G>C	Unknown	Heterozygous	Unverified	Substitution - Missense	2:101383533..101383533	Unclustered	0.155154	0.000755675
CREG2	Nonresp	HCT-15	106	No	p.V286F	c.856G>T	Previously Reported	Heterozygous	Unverified	Substitution - Missense	2:101350940..101350940	Unclustered	0.155154	0.000755675
CREG2	Nonresp	HCT-15	106	No	p.?	c.612-6A>G	Unknown	Heterozygous	Unverified	Unknown	2:101355372..101355372	Unclustered	0.155154	0.000755675
CRNN	Nonresp	HCT 116	83.4	No	p.P393S	c.1177C>T	Unknown	Heterozygous	Unverified	Substitution - Missense	1:152409905..152409905	Unclustered	-0.217321	0.0237215
CRNN	Nonresp	Hep 3B	62.8	No	p.G229V	c.686G>T	Unknown	Heterozygous	Unverified	Substitution - Missense	1:152410396..152410396	Unclustered	-0.217321	0.0237215
CRNN	Nonresp	PC-3	74.4	No	p.T338S	c.1012A>T	Unknown	Heterozygous	Unverified	Substitution - Missense	1:152410070..152410070	Unclustered	-0.217321	0.0237215
CRNN	Resp	CHL-1	16.6	No	p.Q130K	c.388C>A	Unknown	Heterozygous	Unverified	Substitution - Missense	1:152410694..152410694	Unclustered	-0.217321	0.0237215
CRNN	Resp	NCI-H1792	20	No	p.Q153H	c.459G>C	Unknown	Heterozygous	Unverified	Substitution - Missense	1:152410623..152410623	Unclustered	-0.217321	0.0237215
CROCC	Nonresp	22RV1	80	No	p.R372W	c.1114C>T	Unknown	Heterozygous	Unverified	Substitution - Missense	1:16936794..16936794	Unclustered	-0.0759788	0.0475124
CROCC	Nonresp	HCT 116	83.4	No	p.R1512W	c.4534C>T	Previously Reported	Heterozygous	Unverified	Substitution - Missense	1:16965851..16965851	Unclustered	-0.0759788	0.0475124
CROCC	Nonresp	LNCaP clone FGC	69.1	No	p.R266H	c.797G>A	Unknown	Heterozygous	Unverified	Substitution - Missense	1:16930542..16930542	Unclustered	-0.0759788	0.0475124
CROCC	Resp	HCC1395	59.5	No	p.S2009C	c.6026C>G	Previously Reported	Homozygous	Unverified	Substitution - Missense	1:16972418..16972418	Unclustered	-0.0759788	0.0475124
CROCC	Resp	SNU-449	56.4	No	p.?	c.197-8C>T	Unknown	Heterozygous	Unverified	Unknown	1:16924317..16924317	Unclustered	-0.0759788	0.0475124
CRYBB2	Nonresp	HCT-15	106	No	p.?	c.450-10G>A	Unknown	Heterozygous	Unverified	Unknown	22:25231594..25231594	Unclustered	0.164743	0.00308435
CRYBB2	Nonresp	UM-UC-3	128.9	No	p.S95R	c.285C>A	Unknown	Heterozygous	Unverified	Substitution - Missense	22:25227964..25227964	Unclustered	0.164743	0.00308435
CRYBG3	Nonresp	NCI-H358	77.3	No	p.E499*	c.1495G>T	Unknown	Heterozygous	Unverified	Substitution - Nonsense	3:97888390..97888390	Unclustered	-0.100043	0.0164006
CRYBG3	Resp	HT-29	59.9	No	p.K246N	c.738G>T	Previously Reported	Heterozygous	Unverified	Substitution - Missense	3:97877776..97877776	Unclustered	-0.100043	0.0164006
CRYBG3	Resp	SW48	59.8	No	p.G900C	c.2698G>T	Unknown	Heterozygous	Unverified	Substitution - Missense	3:97941184..97941184	Unclustered	-0.100043	0.0164006
CRYBG3	Resp	SW48	59.8	No	p.G107C	c.319G>T	Unknown	Heterozygous	Unverified	Substitution - Missense	3:97941184..97941184	Unclustered	-0.100043	0.0164006
CSNK2A1	Resp	NCI-H1792	20	No	p.R21G	c.61C>G	Unknown	Heterozygous	Unverified	Substitution - Missense	20:508491..508491	Serine/threonine protein kinase	-0.370099	0.0041843
CSNK2A1	Resp	NCI-H460	51.3	No	p.P295fs*34	c.884delC	Unknown	Heterozygous	Unverified	Deletion - Frameshift	20:487516..487516	Serine/threonine protein kinase	-0.370099	0.0041843
CTAG2	Resp	RD	35.5	No	p.R180C	c.538C>T	Unknown	Homozygous	Unverified	Substitution - Missense	X:154652134..154652134	Unclustered	-0.241146	0.00710135
CTAG2	Resp	SW48	59.8	No	p.H209Y	c.625C>T	Unknown	Heterozygous	Unverified	Substitution - Missense	X:154652276..154652276	Unclustered	-0.241146	0.00710135
CTAG2	Resp	SW48	59.8	No	p.?	c.405-9C>T	Unknown	Heterozygous	Unverified	Unknown	X:154652276..154652276	Unclustered	-0.241146	0.00710135
CTSK	Resp	786-0	48.9	No	p.E229K	c.685G>A	Unknown	Heterozygous	Unverified	Substitution - Missense	1:150799643..150799643	Unclustered	-0.182807	5.82944e-05
CTSK	Resp	SW48	59.8	No	p.N53fs*2	c.158delA	Previously Reported	Heterozygous	Unverified	Deletion - Frameshift	1:150806187..150806187	Unclustered	-0.182807	5.82944e-05
CTSK	Resp	SW48	59.8	No	p.N112fs*2	c.335delA	Previously Reported	Heterozygous	Unverified	Deletion - Frameshift	1:150806187..150806187	Unclustered	-0.182807	5.82944e-05
CTU2	Nonresp	BT-474	124.1	No	p.S160fs*16	c.470delA	Unknown	Heterozygous	Unverified	Deletion - Frameshift	16:88712187..88712187	Unclustered	0.169176	6.60907e-07
CTU2	Nonresp	HCT-15	106	No	p.?	c.222+5C>T	Unknown	Heterozygous	Unverified	Unknown	16:88710021..88710021	Unclustered	0.169176	6.60907e-07
CTU2	Nonresp	HCT-15	106	No	p.R297Q	c.890G>A	Previously Reported	Heterozygous	Unverified	Substitution - Missense	16:88713663..88713663	Unclustered	0.169176	6.60907e-07
CTU2	Nonresp	HCT-15	106	No	p.R368Q	c.1103G>A	Unknown	Heterozygous	Unverified	Substitution - Missense	16:88713663..88713663	Unclustered	0.169176	6.60907e-07
CTU2	Nonresp	HeLa	128.4	No	p.?	c.1097+1_1097+10delGTGTGGGTGT	Unknown	Heterozygous	Unverified	Unknown	16:88714228..88714237	Unclustered	0.169176	6.60907e-07
CTU2	Nonresp	HeLa	128.4	No	p.?	c.1310+1_1310+10delGTGTGGGTGT	Unknown	Heterozygous	Unverified	Unknown	16:88714228..88714237	Unclustered	0.169176	6.60907e-07
CTU2	Nonresp	SKOV-3	107.9	No	p.*516S	c.1547G>C	Unknown	Heterozygous	Unverified	Nonstop extension	16:88715250..88715250	Unclustered	0.169176	6.60907e-07
CTU2	Nonresp	SKOV-3	107.9	No	p.*587S	c.1760G>C	Unknown	Heterozygous	Unverified	Nonstop extension	16:88715250..88715250	Unclustered	0.169176	6.60907e-07
CUL2	Nonresp	A549	109.1	No	p.E237*	c.709G>T	Previously Reported	Heterozygous	Unverified	Substitution - Nonsense	10:35044571..35044571	Unclustered	0.124413	6.11867e-09
CUL2	Nonresp	HCT-15	106	No	p.R686C	c.2056C>T	Previously Reported	Heterozygous	Unverified	Substitution - Missense	10:35011898..35011898	Unclustered	0.124413	6.11867e-09
CWC22	Resp	MDA-MB-231	47.6	No	p.P10L	c.29C>T	Unknown	Heterozygous	Unverified	Substitution - Missense	2:179988643..179988643	Unclustered	-0.188362	0.000135677
CWC22	Resp	SW48	59.8	No	p.?	c.1817+10C>T	Unknown	Heterozygous	Unverified	Unknown	2:179952461..179952461	Unclustered	-0.188362	0.000135677
CYB5R4	Nonresp	22RV1	80	No	p.S169G	c.505A>G	Unknown	Heterozygous	Unverified	Substitution - Missense	6:83918064..83918064	Unclustered	-0.113845	0.0436684
CYB5R4	Nonresp	22RV1	80	No	p.I369T	c.1106T>C	Unknown	Heterozygous	Unverified	Substitution - Missense	6:83936374..83936374	Unclustered	-0.113845	0.0436684
CYB5R4	Nonresp	22RV1	80	No	p.E248fs*12	c.734delA	Previously Reported	Heterozygous	Unverified	Deletion - Frameshift	6:83924512..83924512	Unclustered	-0.113845	0.0436684
CYB5R4	Resp	HT-29	59.9	No	p.D371H	c.1111G>C	Previously Reported	Heterozygous	Unverified	Substitution - Missense	6:83940058..83940058	Unclustered	-0.113845	0.0436684
CYB5R4	Resp	NCI-H460	51.3	No	p.S119A	c.355T>G	Previously Reported	Heterozygous	Unverified	Substitution - Missense	6:83909033..83909033	Unclustered	-0.113845	0.0436684
CYB5R4	Resp	NCI-H460	51.3	No	p.S85A	c.253T>G	Unknown	Heterozygous	Unverified	Substitution - Missense	6:83909033..83909033	Unclustered	-0.113845	0.0436684
CYTH4	Nonresp	LNCaP clone FGC	69.1	No	p.N307S	c.920A>G	Unknown	Heterozygous	Unverified	Substitution - Missense	22:37311490..37311490	Unclustered	-0.137609	0.0230105
CYTH4	Resp	NCI-H460	51.3	No	p.R386Q	c.1157G>A	Previously Reported	Homozygous	Unverified	Substitution - Missense	22:37313483..37313483	Unclustered	-0.137609	0.0230105
DAXX	Nonresp	647-V	95.9	Yes	p.?	c.1465+10G>A	Unknown	Heterozygous	Unverified	Unknown	6:33320001..33320001	Unclustered	0.0954541	0.00233427
DAXX	Nonresp	HCT-15	106	Yes	p.A4T	c.10G>A	Unknown	Heterozygous	Unverified	Substitution - Missense	6:33321916..33321916	Unclustered	0.0954541	0.00233427
DBT	Nonresp	647-V	95.9	No	p.?	c.555+5G>A	Unknown	Heterozygous	Unverified	Unknown	1:100218621..100218621	Unclustered	0.0954541	0.00233427
DBT	Nonresp	HCT-15	106	No	p.?	c.175+6T>C	Unknown	Heterozygous	Unverified	Unknown	1:100240755..100240755	Unclustered	0.0954541	0.00233427
DCAF12L2	Resp	769-P	54.2	No	p.G142R	c.424G>A	Unknown	Heterozygous	Unverified	Substitution - Missense	X:126165501..126165501	Unclustered	-0.161714	6.37691e-07
DCAF12L2	Resp	SW48	59.8	No	p.R246H	c.737G>A	Previously Reported	Heterozygous	Unverified	Substitution - Missense	X:126165188..126165188	Unclustered	-0.161714	6.37691e-07
DCDC5	Nonresp	FaDu	110.7	No	p.R73C	c.217C>T	Previously Reported	Heterozygous	Unverified	Substitution - Missense	11:30905113..30905113	Unclustered	0.146307	0.0367701
DCDC5	Nonresp	FaDu	110.7	No	p.R465C	c.1393C>T	Previously Reported	Heterozygous	Unverified	Substitution - Missense	11:30905113..30905113	Unclustered	0.146307	0.0367701
DCDC5	Nonresp	HCT-15	106	No	p.?	c.1546-5T>A	Unknown	Heterozygous	Unverified	Unknown	11:30903688..30903688	Unclustered	0.146307	0.0367701
DCDC5	Nonresp	HCT-15	106	No	p.?	c.370-5T>A	Unknown	Heterozygous	Unverified	Unknown	11:30903688..30903688	Unclustered	0.146307	0.0367701
DCDC5	Nonresp	MDA-MB-453	79	No	p.S272L	c.815C>T	Unknown	Heterozygous	Unverified	Substitution - Missense	11:30915586..30915586	Unclustered	0.146307	0.0367701
DCDC5	Nonresp	T-47D	149.1	No	p.Q295K	c.883C>A	Unknown	Heterozygous	Unverified	Substitution - Missense	11:30894328..30894328	Unclustered	0.146307	0.0367701
DCHS1	Nonresp	22RV1	80	No	p.P2496S	c.7486C>T	Unknown	Heterozygous	Unverified	Substitution - Missense	11:6624190..6624190	Unclustered	-0.156053	0.00805669
DCHS1	Nonresp	HCT 116	83.4	No	p.V462I	c.1384G>A	Unknown	Heterozygous	Unverified	Substitution - Missense	11:6640230..6640230	Unclustered	-0.156053	0.00805669
DCHS1	Nonresp	Hep 3B	62.8	No	p.F1535V	c.4603T>G	Unknown	Heterozygous	Unverified	Substitution - Missense	11:6630191..6630191	Unclustered	-0.156053	0.00805669
DCHS1	Nonresp	LNCaP clone FGC	69.1	No	p.R1966C	c.5896C>T	Previously Reported	Heterozygous	Unverified	Substitution - Missense	11:6627143..6627143	Unclustered	-0.156053	0.00805669
DCHS1	Resp	CHL-1	16.6	No	p.P470H	c.1409C>A	Unknown	Heterozygous	Unverified	Substitution - Missense	11:6640205..6640205	Unclustered	-0.156053	0.00805669
DCHS1	Resp	MDA-MB-231	47.6	No	p.?	c.6365-2A>T	Unknown	Heterozygous	Unverified	Unknown	11:6626382..6626382	Unclustered	-0.156053	0.00805669
DCHS1	Resp	SNU-449	56.4	No	p.A2817D	c.8450C>A	Unknown	Heterozygous	Unverified	Substitution - Missense	11:6623226..6623226	Unclustered	-0.156053	0.00805669
DENND1B	Nonresp	LNCaP clone FGC	69.1	No	p.L45I	c.133C>A	Unknown	Heterozygous	Unverified	Substitution - Missense	1:197674163..197674163	Unclustered	-0.151626	0.0360191
DENND1B	Nonresp	LNCaP clone FGC	69.1	No	p.L35I	c.103C>A	Unknown	Heterozygous	Unverified	Substitution - Missense	1:197674163..197674163	Unclustered	-0.151626	0.0360191
DENND1B	Resp	MDA-MB-231	47.6	No	p.N201S	c.602A>G	Previously Reported	Heterozygous	Unverified	Substitution - Missense	1:197642781..197642781	Unclustered	-0.151626	0.0360191
DENND1B	Resp	MDA-MB-231	47.6	No	p.N171S	c.512A>G	Previously Reported	Heterozygous	Unverified	Substitution - Missense	1:197642781..197642781	Unclustered	-0.151626	0.0360191
DENND2D	Resp	786-0	48.9	No	p.T298I	c.893C>T	Previously Reported	Heterozygous	Unverified	Substitution - Missense	1:111192219..111192219	Unclustered	-0.18236	6.65114e-05
DENND2D	Resp	HT-29	59.9	No	p.M306T	c.917T>C	Previously Reported	Heterozygous	Unverified	Substitution - Missense	1:111192195..111192195	Unclustered	-0.18236	6.65114e-05
DHX16	Nonresp	22RV1	80	No	p.L357R	c.1070T>G	Unknown	Heterozygous	Unverified	Substitution - Missense	6:30665126..30665126	Unclustered	-0.336285	0.0337219
DHX16	Resp	CHL-1	16.6	No	p.R186Q	c.557G>A	Unknown	Heterozygous	Unverified	Substitution - Missense	6:30670842..30670842	Unclustered	-0.336285	0.0337219
DHX16	Resp	NCI-H1792	20	No	p.R467W	c.1399C>T	Unknown	Heterozygous	Unverified	Substitution - Missense	6:30662940..30662940	Unclustered	-0.336285	0.0337219
DIAPH2	Nonresp	647-V	95.9	No	p.D381H	c.1141G>C	Unknown	Heterozygous	Unverified	Substitution - Missense	X:96937284..96937284	Unclustered	0.134445	0.0490709
DIAPH2	Nonresp	BT-474	124.1	No	p.?	c.133-2A>G	Unknown	Homozygous	Unverified	Unknown	X:96735756..96735756	Unclustered	0.134445	0.0490709
DIS3L	Resp	769-P	54.2	No	p.A1044P	c.3130G>C	Unknown	Heterozygous	Unverified	Substitution - Missense	15:66333277..66333277	Unclustered	-0.372923	0.0146103
DIS3L	Resp	769-P	54.2	No	p.A961P	c.2881G>C	Unknown	Heterozygous	Unverified	Substitution - Missense	15:66333277..66333277	Unclustered	-0.372923	0.0146103
DIS3L	Resp	CHL-1	16.6	No	p.L954P	c.2861T>C	Unknown	Heterozygous	Unverified	Substitution - Missense	15:66333257..66333257	Unclustered	-0.372923	0.0146103
DIS3L	Resp	CHL-1	16.6	No	p.L1037P	c.3110T>C	Unknown	Heterozygous	Unverified	Substitution - Missense	15:66333257..66333257	Unclustered	-0.372923	0.0146103
DLGAP4	Nonresp	Colo 205	64.2	No	p.L425M	c.1273C>A	Unknown	Heterozygous	Unverified	Substitution - Missense	20:36439785..36439785	Unclustered	-0.0691187	0.0432919
DLGAP4	Nonresp	COLO 829	67.5	No	p.A879S	c.2635G>T	Previously Reported	Heterozygous	Unverified	Substitution - Missense	20:36525890..36525890	Unclustered	-0.0691187	0.0432919
DLGAP4	Nonresp	COLO 829	67.5	No	p.A343S	c.1027G>T	Unknown	Heterozygous	Unverified	Substitution - Missense	20:36525890..36525890	Unclustered	-0.0691187	0.0432919
DLGAP4	Nonresp	DU 145	79.2	No	p.P72H	c.215C>A	Previously Reported	Heterozygous	Unverified	Substitution - Missense	20:36431932..36431932	Unclustered	-0.0691187	0.0432919
DLK2	Nonresp	CAL-62	93	No	p.L199V	c.595C>G	Unknown	Heterozygous	Unverified	Substitution - Missense	6:43451096..43451096	Unclustered	0.0889082	0.0167257
DLK2	Nonresp	HCT-15	106	No	p.E129K	c.385G>A	Unknown	Heterozygous	Unverified	Substitution - Missense	6:43451971..43451971	Unclustered	0.0889082	0.0167257
DLX6	Resp	HCC1395	59.5	No	p.E23Q	c.67G>C	Unknown	Heterozygous	Unverified	Substitution - Missense	7:97006044..97006044	Homeodomain transcription factor	-0.142949	3.98808e-08
DLX6	Resp	HT-29	59.9	No	p.S232L	c.695C>T	Previously Reported	Heterozygous	Unverified	Substitution - Missense	7:97009944..97009944	Homeodomain transcription factor	-0.142949	3.98808e-08
DLX6	Resp	HT-29	59.9	No	p.S260L	c.779C>T	Unknown	Heterozygous	Unverified	Substitution - Missense	7:97009944..97009944	Homeodomain transcription factor	-0.142949	3.98808e-08
DLX6	Resp	SW48	59.8	No	p.Q228R	c.683A>G	Unknown	Heterozygous	Unverified	Substitution - Missense	7:97009848..97009848	Homeodomain transcription factor	-0.142949	3.98808e-08
DLX6	Resp	SW48	59.8	No	p.Q200R	c.599A>G	Unknown	Heterozygous	Unverified	Substitution - Missense	7:97009848..97009848	Homeodomain transcription factor	-0.142949	3.98808e-08
DMRT2	Nonresp	COLO 829	67.5	No	p.P470S	c.1408C>T	Previously Reported	Homozygous	Unverified	Substitution - Missense	9:1056995..1056995	Zinc-binding transcription factor	-0.0705502	0.00618907
DMRT2	Nonresp	MES-SA	72.3	No	p.R434Q	c.1301G>A	Unknown	Homozygous	Unverified	Substitution - Missense	9:1056888..1056888	Zinc-binding transcription factor	-0.0705502	0.00618907
DMRTB1	Resp	CHL-1	16.6	No	p.H293Q	c.879C>G	Unknown	Heterozygous	Unverified	Substitution - Missense	1:53464765..53464765	Zinc-binding transcription factor	-0.338371	0.044276
DMRTB1	Resp	HT-29	59.9	No	p.?	c.962-8C>G	Unknown	Heterozygous	Unverified	Unknown	1:53466587..53466587	Zinc-binding transcription factor	-0.338371	0.044276
DNAJB12	Resp	CHL-1	16.6	No	p.V301I	c.901G>A	Unknown	Heterozygous	Unverified	Substitution - Missense	10:72338236..72338236	Unclustered	-0.391369	0.00684815
DNAJB12	Resp	CHL-1	16.6	No	p.V267I	c.799G>A	Unknown	Heterozygous	Unverified	Substitution - Missense	10:72338236..72338236	Unclustered	-0.391369	0.00684815
DNAJB12	Resp	NCI-H460	51.3	No	p.E352*	c.1054G>T	Previously Reported	Homozygous	Unverified	Substitution - Nonsense	10:72336578..72336578	Unclustered	-0.391369	0.00684815
DNAJB12	Resp	NCI-H460	51.3	No	p.E318*	c.952G>T	Previously Reported	Homozygous	Unverified	Substitution - Nonsense	10:72336578..72336578	Unclustered	-0.391369	0.00684815
DNTT	Nonresp	FaDu	110.7	No	p.Y376H	c.1126T>C	Previously Reported	Heterozygous	Unverified	Substitution - Missense	10:96332363..96332363	Unclustered	0.127889	3.00074e-08
DNTT	Nonresp	HCT-15	106	No	p.?	c.875-10G>A	Unknown	Heterozygous	Unverified	Unknown	10:96327458..96327458	Unclustered	0.127889	3.00074e-08
DOCK1	Nonresp	C32	83.8	No	p.Q205L	c.614A>T	Unknown	Homozygous	Unverified	Substitution - Missense	10:126998096..126998096	Unclustered	-0.168768	0.0181062
DOCK1	Nonresp	HCT 116	83.4	No	p.P400L	c.1199C>T	Unknown	Heterozygous	Unverified	Substitution - Missense	10:127018770..127018770	Unclustered	-0.168768	0.0181062
DOCK1	Nonresp	LNCaP clone FGC	69.1	No	p.?	c.228-9T>C	Unknown	Heterozygous	Unverified	Unknown	10:126987512..126987512	Unclustered	-0.168768	0.0181062
DOCK1	Nonresp	MES-SA	72.3	No	p.I1463V	c.4387A>G	Unknown	Heterozygous	Unverified	Substitution - Missense	10:127415173..127415173	Unclustered	-0.168768	0.0181062
DOCK1	Resp	CHL-1	16.6	No	p.R1218K	c.3653G>A	Unknown	Heterozygous	Unverified	Substitution - Missense	10:127380122..127380122	Unclustered	-0.168768	0.0181062
DOCK1	Resp	NCI-H1792	20	No	p.P83L	c.248C>T	Previously Reported	Homozygous	Unverified	Substitution - Missense	10:126987541..126987541	Unclustered	-0.168768	0.0181062
DOCK1	Resp	NCI-H1792	20	No	p.P83L	c.248C>T	Unknown	Homozygous	Unverified	Substitution - Missense	10:126987541..126987541	Unclustered	-0.168768	0.0181062
DOCK1	Resp	SW48	59.8	No	p.?	c.2689-1G>T	Unknown	Heterozygous	Unverified	Unknown	10:127127668..127127668	Unclustered	-0.168768	0.0181062
DPPA5	Nonresp	AsPC-1	96.7	No	p.R92C	c.274C>T	Unknown	Heterozygous	Unverified	Substitution - Missense	6:73353871..73353871	Unclustered	0.0974082	0.00105627
DPPA5	Nonresp	HCT-15	106	No	p.L60M	c.178C>A	Unknown	Heterozygous	Unverified	Substitution - Missense	6:73353967..73353967	Unclustered	0.0974082	0.00105627
DPY19L4	Resp	769-P	54.2	No	p.W199L	c.596G>T	Unknown	Heterozygous	Unverified	Substitution - Missense	8:94739775..94739775	Unclustered	-0.259492	4.1895e-05
DPY19L4	Resp	CHL-1	16.6	No	p.A480T	c.1438G>A	Unknown	Heterozygous	Unverified	Substitution - Missense	8:94770555..94770555	Unclustered	-0.259492	4.1895e-05
DPY19L4	Resp	HT-29	59.9	No	p.A666E	c.1997C>A	Unknown	Heterozygous	Unverified	Substitution - Missense	8:94788042..94788042	Unclustered	-0.259492	4.1895e-05
DPY19L4	Resp	MDA-MB-231	47.6	No	p.E142K	c.424G>A	Unknown	Heterozygous	Unverified	Substitution - Missense	8:94739493..94739493	Unclustered	-0.259492	4.1895e-05
DPY19L4	Resp	SNU-449	56.4	No	p.V201I	c.601G>A	Unknown	Heterozygous	Unverified	Substitution - Missense	8:94739780..94739780	Unclustered	-0.259492	4.1895e-05
DTL	Nonresp	Hep 3B	62.8	No	p.K564Q	c.1690A>C	Unknown	Heterozygous	Unverified	Substitution - Missense	1:212100680..212100680	Unclustered	-0.0966554	0.00110774
DTL	Nonresp	LNCaP clone FGC	69.1	No	p.N312S	c.935A>G	Unknown	Heterozygous	Unverified	Substitution - Missense	1:212072113..212072113	Unclustered	-0.0966554	0.00110774
DUOX2	Nonresp	Hep 3B	62.8	No	p.D930_R936delDHDSELR	c.2784_2804del21	Unknown	Heterozygous	Unverified	Deletion - In frame	15:45101840..45101860	Unclustered	-0.113201	0.00212124
DUOX2	Nonresp	NCI-H358	77.3	No	p.E531*	c.1591G>T	Unknown	Homozygous	Unverified	Substitution - Nonsense	15:45107447..45107447	Unclustered	-0.113201	0.00212124
DUOX2	Resp	SNU-449	56.4	No	p.R1128H	c.3383G>A	Unknown	Heterozygous	Unverified	Substitution - Missense	15:45099694..45099694	Unclustered	-0.113201	0.00212124
DUOX2	Resp	SW48	59.8	No	p.D786N	c.2356G>A	Unknown	Heterozygous	Unverified	Substitution - Missense	15:45104344..45104344	Unclustered	-0.113201	0.00212124
DUSP27	Nonresp	647-V	95.9	No	p.Q185*	c.553C>T	Previously Reported	Heterozygous	Unverified	Substitution - Nonsense	1:167119364..167119364	Unclustered	0.0954541	0.00233427
DUSP27	Nonresp	HCT-15	106	No	p.K875N	c.2625G>T	Previously Reported	Heterozygous	Unverified	Substitution - Missense	1:167127756..167127756	Unclustered	0.0954541	0.00233427
DYRK2	Resp	MDA-MB-231	47.6	No	p.V224F	c.670G>T	Unknown	Heterozygous	Unverified	Substitution - Missense	12:67657577..67657577	Serine/threonine protein kinase	-0.188362	0.000135677
DYRK2	Resp	SW48	59.8	No	p.K459N	c.1377G>T	Unknown	Heterozygous	Unverified	Substitution - Missense	12:67658284..67658284	Serine/threonine protein kinase	-0.188362	0.000135677
EDN2	Nonresp	FaDu	110.7	No	p.R112Q	c.335G>A	Unknown	Heterozygous	Unverified	Substitution - Missense	1:41482475..41482475	Unclustered	0.172921	0.000127676
EDN2	Nonresp	HeLa	128.4	No	p.D149E	c.447C>A	Unknown	Heterozygous	Unverified	Substitution - Missense	1:41479499..41479499	Unclustered	0.172921	0.000127676
EFHB	Nonresp	HCT-15	106	No	p.G239R	c.715G>A	Unknown	Heterozygous	Unverified	Substitution - Missense	3:19933304..19933304	Unclustered	0.10656	4.85243e-06
EFHB	Nonresp	Huh 7	100.8	No	p.T335I	c.1004C>T	Unknown	Heterozygous	Unverified	Substitution - Missense	3:19918405..19918405	Unclustered	0.10656	4.85243e-06
EIF3B	Resp	CHL-1	16.6	No	p.?	c.1158-7C>T	Unknown	Heterozygous	Unverified	Unknown	7:2366310..2366310	Unclustered	-0.339001	0.0435201
EIF3B	Resp	SW48	59.8	No	p.A403V	c.1208C>T	Unknown	Heterozygous	Unverified	Substitution - Missense	7:2366367..2366367	Unclustered	-0.339001	0.0435201
EIF4B	Nonresp	BT-474	124.1	No	p.Q330E	c.988C>G	Unknown	Heterozygous	Unverified	Substitution - Missense	12:53033814..53033814	Unclustered	0.126837	0.00270724
EIF4B	Nonresp	FaDu	110.7	No	p.R545H	c.1634G>A	Unknown	Heterozygous	Unverified	Substitution - Missense	12:53039295..53039295	Unclustered	0.126837	0.00270724
EIF4B	Nonresp	HCT-15	106	No	p.G428E	c.1283G>A	Unknown	Heterozygous	Unverified	Substitution - Missense	12:53034686..53034686	Unclustered	0.126837	0.00270724
EIF4B	Nonresp	J82	86.4	No	p.Q388R	c.1163A>G	Unknown	Heterozygous	Unverified	Substitution - Missense	12:53033989..53033989	Unclustered	0.126837	0.00270724
ELFN2	Resp	HCC1395	59.5	No	p.P186L	c.557C>T	Unknown	Heterozygous	Unverified	Substitution - Missense	22:37374978..37374978	Unclustered	-0.141244	4.06933e-08
ELFN2	Resp	SW48	59.8	No	p.R442H	c.1325G>A	Unknown	Heterozygous	Unverified	Substitution - Missense	22:37374210..37374210	Unclustered	-0.141244	4.06933e-08
ELK3	Nonresp	C3A	111.5	No	p.P175A	c.523C>G	Unknown	Heterozygous	Unverified	Substitution - Missense	12:96247255..96247255	Zinc-binding transcription factor	0.129532	7.16185e-08
ELK3	Nonresp	HCT-15	106	No	p.A236T	c.706G>A	Unknown	Heterozygous	Unverified	Substitution - Missense	12:96247438..96247438	Zinc-binding transcription factor	0.129532	7.16185e-08
ENSG00000177596	Nonresp	Colo 205	64.2	No	p.E11*	c.31G>T	Unknown	Heterozygous	Unverified	Substitution - Nonsense	13:74418780..74418780	Unclustered	-0.0920489	0.000669132
ENSG00000177596	Nonresp	LNCaP clone FGC	69.1	No	p.W79L	c.236G>T	Unknown	Heterozygous	Unverified	Substitution - Missense	13:74414744..74414744	Unclustered	-0.0920489	0.000669132
ENSG00000177596	Nonresp	LNCaP clone FGC	69.1	No	p.A76T	c.226G>A	Unknown	Heterozygous	Unverified	Substitution - Missense	13:74414754..74414754	Unclustered	-0.0920489	0.000669132
ENSG00000179326	Nonresp	COLO 829	67.5	No	p.K199R	c.596A>G	Unknown	Heterozygous	Unverified	Substitution - Missense	5:37209959..37209959	Unclustered	-0.101601	0.000488567
ENSG00000179326	Nonresp	COLO 829	67.5	No	p.I198K	c.593T>A	Unknown	Heterozygous	Unverified	Substitution - Missense	5:37209956..37209956	Unclustered	-0.101601	0.000488567
ENSG00000179326	Nonresp	LNCaP clone FGC	69.1	No	p.I691N	c.2072T>A	Unknown	Heterozygous	Unverified	Substitution - Missense	5:37211435..37211435	Unclustered	-0.101601	0.000488567
ENSG00000179326	Resp	SW48	59.8	No	p.R690C	c.2068C>T	Unknown	Heterozygous	Unverified	Substitution - Missense	5:37211431..37211431	Unclustered	-0.101601	0.000488567
ENSG00000179326	Resp	SW48	59.8	No	p.R212W	c.634C>T	Unknown	Heterozygous	Unverified	Substitution - Missense	5:37209997..37209997	Unclustered	-0.101601	0.000488567
ENSG00000250305	Nonresp	AsPC-1	96.7	No	p.E234K	c.700G>A	Unknown	Heterozygous	Unverified	Substitution - Missense	8:13021379..13021379	Unclustered	0.0974082	0.00105627
ENSG00000250305	Nonresp	HCT-15	106	No	p.S290T	c.868T>A	Unknown	Heterozygous	Unverified	Substitution - Missense	8:13021547..13021547	Unclustered	0.0974082	0.00105627
EPHB4	Nonresp	22RV1	80	No	p.T587A	c.1759A>G	Previously Reported	Heterozygous	Unverified	Substitution - Missense	7:100813206..100813206	Unclustered	-0.121291	0.00307571
EPHB4	Nonresp	LNCaP clone FGC	69.1	No	p.D576G	c.1727A>G	Unknown	Heterozygous	Unverified	Substitution - Missense	7:100813681..100813681	Unclustered	-0.121291	0.00307571
EPHB4	Resp	HT-29	59.9	No	p.T775M	c.2324C>T	Unknown	Heterozygous	Unverified	Substitution - Missense	7:100807375..100807375	Unclustered	-0.121291	0.00307571
EPHB4	Resp	MDA-MB-231	47.6	No	p.L21V	c.61C>G	Unknown	Heterozygous	Unverified	Substitution - Missense	7:100824265..100824265	Unclustered	-0.121291	0.00307571
EPHB4	Resp	SW48	59.8	No	p.I610T	c.1829T>C	Unknown	Heterozygous	Unverified	Substitution - Missense	7:100813136..100813136	Unclustered	-0.121291	0.00307571
EPS15	Nonresp	BT-474	124.1	No	p.G199E	c.596G>A	Previously Reported	Heterozygous	Unverified	Substitution - Missense	1:51406017..51406017	Unclustered	0.127034	0.00761034
EPS15	Nonresp	BT-474	124.1	Yes	p.G522E	c.1565G>A	Previously Reported	Heterozygous	Unverified	Substitution - Missense	1:51406017..51406017	Unclustered	0.127034	0.00761034
EPS15	Nonresp	HCT-15	106	Yes	p.L429P	c.1286T>C	Unknown	Heterozygous	Unverified	Substitution - Missense	1:51408322..51408322	Unclustered	0.127034	0.00761034
EPS15	Nonresp	HCT-15	106	No	p.L106P	c.317T>C	Unknown	Heterozygous	Unverified	Substitution - Missense	1:51408322..51408322	Unclustered	0.127034	0.00761034
EPS15	Nonresp	T24	92.5	Yes	p.?	c.955-3T>C	Unknown	Heterozygous	Unverified	Unknown	1:51440435..51440435	Unclustered	0.127034	0.00761034
ERAP1	Resp	CHL-1	16.6	No	p.S501N	c.1502G>A	Unknown	Heterozygous	Unverified	Substitution - Missense	5:96790318..96790318	Unclustered	-0.359196	0.0236977
ERAP1	Resp	SNU-449	56.4	No	p.?	c.1944-6G>A	Unknown	Heterozygous	Unverified	Unknown	5:96784086..96784086	Unclustered	-0.359196	0.0236977
ERCC3	Nonresp	Hep 3B	62.8	Yes	p.V471I	c.1411G>A	Unknown	Heterozygous	Unverified	Substitution - Missense	2:127280563..127280563	Unclustered	-0.0966554	0.00110774
ERCC3	Nonresp	LNCaP clone FGC	69.1	Yes	p.R391W	c.1171C>T	Unknown	Heterozygous	Unverified	Substitution - Missense	2:127286874..127286874	Unclustered	-0.0966554	0.00110774
ERCC3	Nonresp	LNCaP clone FGC	69.1	Yes	p.A740T	c.2218G>A	Unknown	Heterozygous	Unverified	Substitution - Missense	2:127257727..127257727	Unclustered	-0.0966554	0.00110774
ESF1	Nonresp	647-V	95.9	No	p.Q848*	c.2542C>T	Unknown	Heterozygous	Unverified	Substitution - Nonsense	20:13714888..13714888	Transcription regulator	0.073987	0.000120771
ESF1	Nonresp	AsPC-1	96.7	No	p.W632*	c.1896G>A	Unknown	Heterozygous	Unverified	Substitution - Nonsense	20:13733775..13733775	Transcription regulator	0.073987	0.000120771
ESYT1	Nonresp	FaDu	110.7	No	p.E140K	c.418G>A	Unknown	Heterozygous	Unverified	Substitution - Missense	12:56130609..56130609	Unclustered	0.0775324	0.036704
ESYT1	Nonresp	HCT 116	83.4	No	p.R771fs*7	c.2306delC	Unknown	Heterozygous	Unverified	Deletion - Frameshift	12:56138241..56138241	Unclustered	0.0775324	0.036704
ESYT1	Nonresp	HCT 116	83.4	No	p.R781fs*7	c.2336delC	Unknown	Heterozygous	Unverified	Deletion - Frameshift	12:56138241..56138241	Unclustered	0.0775324	0.036704
ESYT1	Nonresp	HCT-15	106	No	p.R957H	c.2870G>A	Unknown	Heterozygous	Unverified	Substitution - Missense	12:56142714..56142714	Unclustered	0.0775324	0.036704
ESYT1	Nonresp	HCT-15	106	No	p.R967H	c.2900G>A	Unknown	Heterozygous	Unverified	Substitution - Missense	12:56142714..56142714	Unclustered	0.0775324	0.036704
ESYT1	Nonresp	Huh 7	100.8	No	p.?	c.2145+10G>C	Unknown	Heterozygous	Unverified	Unknown	12:56137685..56137685	Unclustered	0.0775324	0.036704
ESYT1	Nonresp	Huh 7	100.8	No	p.?	c.2115+10G>C	Unknown	Heterozygous	Unverified	Unknown	12:56137685..56137685	Unclustered	0.0775324	0.036704
ESYT1	Nonresp	MDA-MB-453	79	No	p.L852F	c.2554C>T	Unknown	Heterozygous	Unverified	Substitution - Missense	12:56138975..56138975	Unclustered	0.0775324	0.036704
ESYT1	Nonresp	MDA-MB-453	79	No	p.S591C	c.1772C>G	Unknown	Heterozygous	Unverified	Substitution - Missense	12:56136853..56136853	Unclustered	0.0775324	0.036704
ESYT1	Nonresp	MDA-MB-453	79	No	p.S581C	c.1742C>G	Unknown	Heterozygous	Unverified	Substitution - Missense	12:56136853..56136853	Unclustered	0.0775324	0.036704
ESYT1	Nonresp	MDA-MB-453	79	No	p.L862F	c.2584C>T	Unknown	Heterozygous	Unverified	Substitution - Missense	12:56138975..56138975	Unclustered	0.0775324	0.036704
ETAA1	Nonresp	HCT-15	106	No	p.R825M	c.2474G>T	Unknown	Heterozygous	Unverified	Substitution - Missense	2:67405156..67405156	Unclustered	0.149706	0.0002414
ETAA1	Nonresp	MCF7	121.3	No	p.S833fs*8	c.2498delC	Previously Reported	Heterozygous	Unverified	Deletion - Frameshift	2:67405180..67405180	Unclustered	0.149706	0.0002414
ETAA1	Nonresp	MCF7	121.3	No	p.S389C	c.1165A>T	Previously Reported	Heterozygous	Unverified	Substitution - Missense	2:67403847..67403847	Unclustered	0.149706	0.0002414
EXOSC10	Nonresp	AsPC-1	96.7	No	p.D414N	c.1240G>A	Unknown	Homozygous	Unverified	Substitution - Missense	1:11082728..11082728	Unclustered	0.121202	0.027953
EXOSC10	Nonresp	BT-474	124.1	No	p.I658M	c.1974C>G	Unknown	Heterozygous	Unverified	Substitution - Missense	1:11076854..11076854	Unclustered	0.121202	0.027953
EXOSC10	Nonresp	HCT-15	106	No	p.A509V	c.1526C>T	Unknown	Heterozygous	Unverified	Substitution - Missense	1:11080824..11080824	Unclustered	0.121202	0.027953
EXOSC10	Nonresp	LNCaP clone FGC	69.1	No	p.H256Q	c.768T>G	Unknown	Heterozygous	Unverified	Substitution - Missense	1:11088189..11088189	Unclustered	0.121202	0.027953
EXOSC10	Nonresp	LNCaP clone FGC	69.1	No	p.*886Q	c.2656T>C	Unknown	Heterozygous	Unverified	Nonstop extension	1:11066720..11066720	Unclustered	0.121202	0.027953
EXOSC10	Nonresp	UM-UC-3	128.9	No	p.E219V	c.656A>T	Unknown	Homozygous	Unverified	Substitution - Missense	1:11090656..11090656	Unclustered	0.121202	0.027953
EXTL3	Nonresp	ES-2	77.1	No	p.P781L	c.2342C>T	Unknown	Homozygous	Unverified	Substitution - Missense	8:28737584..28737584	Unclustered	-0.118293	0.0092489
EXTL3	Nonresp	LNCaP clone FGC	69.1	No	p.W778R	c.2332T>C	Unknown	Heterozygous	Unverified	Substitution - Missense	8:28737574..28737574	Unclustered	-0.118293	0.0092489
EXTL3	Resp	MDA-MB-231	47.6	No	p.R418Q	c.1253G>A	Unknown	Heterozygous	Unverified	Substitution - Missense	8:28717312..28717312	Unclustered	-0.118293	0.0092489
EXTL3	Resp	SW48	59.8	No	p.P248L	c.743C>T	Unknown	Heterozygous	Unverified	Substitution - Missense	8:28716802..28716802	Unclustered	-0.118293	0.0092489
FAM116B	Resp	MDA-MB-231	47.6	No	p.R499W	c.1495C>T	Unknown	Heterozygous	Unverified	Substitution - Missense	22:50312588..50312588	Unclustered	-0.188362	0.000135677
FAM116B	Resp	SW48	59.8	No	p.R215C	c.643C>T	Unknown	Heterozygous	Unverified	Substitution - Missense	22:50316084..50316084	Unclustered	-0.188362	0.000135677
FAM13A	Nonresp	HCT-15	106	No	p.R738Q	c.2213G>A	Unknown	Heterozygous	Unverified	Substitution - Missense	4:88747800..88747800	Unclustered	0.149706	0.0002414
FAM13A	Nonresp	HCT-15	106	No	p.R978S	c.2934A>C	Unknown	Heterozygous	Unverified	Substitution - Missense	4:88731338..88731338	Unclustered	0.149706	0.0002414
FAM13A	Nonresp	HCT-15	106	No	p.R652S	c.1956A>C	Unknown	Heterozygous	Unverified	Substitution - Missense	4:88731338..88731338	Unclustered	0.149706	0.0002414
FAM13A	Nonresp	HCT-15	106	No	p.R412Q	c.1235G>A	Unknown	Heterozygous	Unverified	Substitution - Missense	4:88747800..88747800	Unclustered	0.149706	0.0002414
FAM13A	Nonresp	MCF7	121.3	No	p.N217K	c.651C>A	Previously Reported	Heterozygous	Unverified	Substitution - Missense	4:88938196..88938196	Unclustered	0.149706	0.0002414
FAM160B1	Nonresp	FaDu	110.7	No	p.S54L	c.161C>T	Unknown	Homozygous	Unverified	Substitution - Missense	10:114833269..114833269	Unclustered	0.127889	3.00074e-08
FAM160B1	Nonresp	HCT-15	106	No	p.P650S	c.1948C>T	Previously Reported	Heterozygous	Unverified	Substitution - Missense	10:114860749..114860749	Unclustered	0.127889	3.00074e-08
FAM160B2	Nonresp	A549	109.1	No	p.E547K	c.1639G>A	Unknown	Heterozygous	Unverified	Substitution - Missense	8:22101462..22101462	Unclustered	0.124413	6.11867e-09
FAM160B2	Nonresp	HCT-15	106	No	p.D42Y	c.124G>T	Unknown	Heterozygous	Unverified	Substitution - Missense	8:22094518..22094518	Unclustered	0.124413	6.11867e-09
FAM160B2	Nonresp	HCT-15	106	No	p.R613Q	c.1838G>A	Unknown	Heterozygous	Unverified	Substitution - Missense	8:22101838..22101838	Unclustered	0.124413	6.11867e-09
FAM171B	Resp	SNU-449	56.4	No	p.F167L	c.501C>G	Unknown	Heterozygous	Unverified	Substitution - Missense	2:186743511..186743511	Unclustered	-0.153053	8.51565e-08
FAM171B	Resp	SW48	59.8	No	p.A372D	c.1115C>A	Unknown	Heterozygous	Unverified	Substitution - Missense	2:186761215..186761215	Unclustered	-0.153053	8.51565e-08
FAM22F	Nonresp	HCT 116	83.4	No	p.H147Y	c.439C>T	Unknown	Heterozygous	Unverified	Substitution - Missense	9:94322247..94322247	Unclustered	-0.123073	0.0131844
FAM22F	Nonresp	HCT 116	83.4	No	p.H266Y	c.796C>T	Unknown	Heterozygous	Unverified	Substitution - Missense	9:94322247..94322247	Unclustered	-0.123073	0.0131844
FAM22F	Resp	NCI-H460	51.3	No	p.G13C	c.37G>T	Unknown	Heterozygous	Unverified	Substitution - Missense	9:94325914..94325914	Unclustered	-0.123073	0.0131844
FAM22F	Resp	SNU-449	56.4	No	p.M402R	c.1205T>G	Unknown	Heterozygous	Unverified	Substitution - Missense	9:94320371..94320371	Unclustered	-0.123073	0.0131844
FAM22F	Resp	SNU-449	56.4	No	p.M268R	c.803T>G	Unknown	Heterozygous	Unverified	Substitution - Missense	9:94320371..94320371	Unclustered	-0.123073	0.0131844
FAM22F	Resp	SNU-449	56.4	No	p.R591G	c.1771C>G	Unknown	Heterozygous	Unverified	Substitution - Missense	9:94318965..94318965	Unclustered	-0.123073	0.0131844
FAM22F	Resp	SNU-449	56.4	No	p.R457G	c.1369C>G	Unknown	Heterozygous	Unverified	Substitution - Missense	9:94318965..94318965	Unclustered	-0.123073	0.0131844
FAM22F	Resp	SW48	59.8	No	p.V16A	c.47T>C	Unknown	Heterozygous	Unverified	Substitution - Missense	9:94325904..94325904	Unclustered	-0.123073	0.0131844
FAM48A	Nonresp	HCT-15	106	No	p.S503R	c.1507A>C	Unknown	Heterozygous	Unverified	Substitution - Missense	13:37024119..37024119	Unclustered	0.202619	0.033486
FAM48A	Nonresp	HCT-15	106	No	p.S504R	c.1510A>C	Unknown	Heterozygous	Unverified	Substitution - Missense	13:37024119..37024119	Unclustered	0.202619	0.033486
FAM48A	Nonresp	T-47D	149.1	No	p.D333E	c.999T>A	Unknown	Homozygous	Unverified	Substitution - Missense	13:37028303..37028303	Unclustered	0.202619	0.033486
FAM48A	Nonresp	T-47D	149.1	No	p.D332E	c.996T>A	Unknown	Homozygous	Unverified	Substitution - Missense	13:37028303..37028303	Unclustered	0.202619	0.033486
FAM55C	Nonresp	HCT-15	106	No	p.Q165H	c.495G>T	Unknown	Heterozygous	Unverified	Substitution - Missense	3:101801636..101801636	Unclustered	0.10656	4.85243e-06
FAM55C	Nonresp	Huh 7	100.8	No	p.V375A	c.1124T>C	Unknown	Heterozygous	Unverified	Substitution - Missense	3:101816996..101816996	Unclustered	0.10656	4.85243e-06
FAM59B	Nonresp	Cal 27	86.3	No	p.?	c.385-6C>T	Unknown	Heterozygous	Unverified	Unknown	2:26184227..26184227	Unclustered	0.0698182	0.0443766
FAM59B	Nonresp	CAL-62	93	No	p.P545L	c.1634C>T	Previously Reported	Heterozygous	Unverified	Substitution - Missense	2:26187266..26187266	Unclustered	0.0698182	0.0443766
FAM59B	Nonresp	HCT-15	106	No	p.L806M	c.2416C>A	Unknown	Heterozygous	Unverified	Substitution - Missense	2:26188048..26188048	Unclustered	0.0698182	0.0443766
FAM78B	Nonresp	MES-SA	72.3	No	p.T128N	c.383C>A	Unknown	Heterozygous	Unverified	Substitution - Missense	1:166070644..166070644	Unclustered	-0.107645	0.0424229
FAM78B	Resp	SNU-449	56.4	No	p.I163N	c.488T>A	Unknown	Heterozygous	Unverified	Substitution - Missense	1:166070539..166070539	Unclustered	-0.107645	0.0424229
FAM82B	Nonresp	BT-474	124.1	No	p.I190M	c.570C>G	Unknown	Heterozygous	Unverified	Substitution - Missense	8:86484887..86484887	Unclustered	0.155154	0.000755675
FAM82B	Nonresp	HCT-15	106	No	p.R120C	c.358C>T	Previously Reported	Heterozygous	Unverified	Substitution - Missense	8:86486621..86486621	Unclustered	0.155154	0.000755675
FAM83H	Nonresp	BT-474	124.1	No	p.P71Q	c.212C>A	Unknown	Heterozygous	Unverified	Substitution - Missense	8:143730371..143730371	Unclustered	0.197834	7.15604e-16
FAM83H	Nonresp	HeLa	128.4	No	p.S924G	c.2770A>G	Unknown	Heterozygous	Unverified	Substitution - Missense	8:143726691..143726691	Unclustered	0.197834	7.15604e-16
FBF1	Nonresp	CAL-62	93	No	p.A699V	c.2096C>T	Unknown	Homozygous	Unverified	Substitution - Missense	17:75918267..75918267	Unclustered	0.0889082	0.0167257
FBF1	Nonresp	HCT-15	106	No	p.?	c.692+10C>A	Unknown	Heterozygous	Unverified	Unknown	17:75926278..75926278	Unclustered	0.0889082	0.0167257
FER	Nonresp	647-V	95.9	No	p.K657N	c.1971A>T	Unknown	Heterozygous	Unverified	Substitution - Missense	5:109100442..109100442	Unclustered	0.0954541	0.00233427
FER	Nonresp	HCT-15	106	No	p.I240T	c.719T>C	Previously Reported	Heterozygous	Unverified	Substitution - Missense	5:108871418..108871418	Unclustered	0.0954541	0.00233427
FES	Nonresp	647-V	95.9	No	p.?	c.2046-1G>A	Unknown	Homozygous	Unverified	Unknown	15:90893653..90893653	Unclustered	0.105946	0.00908882
FES	Nonresp	FaDu	110.7	No	p.P536S	c.1606C>T	Unknown	Heterozygous	Unverified	Substitution - Missense	15:90891629..90891629	Unclustered	0.105946	0.00908882
FGB	Nonresp	C32	83.8	No	p.E345K	c.1033G>A	Unknown	Heterozygous	Unverified	Substitution - Missense	4:154569588..154569588	Unclustered	0.0895457	0.0351899
FGB	Nonresp	HCT-15	106	No	p.L18I	c.52C>A	Unknown	Heterozygous	Unverified	Substitution - Missense	4:154563070..154563070	Unclustered	0.0895457	0.0351899
FGB	Nonresp	SKOV-3	107.9	No	p.?	c.115-7C>A	Unknown	Heterozygous	Unverified	Unknown	4:154565801..154565801	Unclustered	0.0895457	0.0351899
FKTN	Resp	HCC1395	59.5	No	p.D202E	c.606T>A	Unknown	Heterozygous	Unverified	Substitution - Missense	9:105607846..105607846	Unclustered	-0.141244	4.06933e-08
FKTN	Resp	HCC1395	59.5	No	p.D225N	c.673G>A	Previously Reported	Heterozygous	Unverified	Substitution - Missense	9:105607844..105607844	Unclustered	-0.141244	4.06933e-08
FKTN	Resp	HCC1395	59.5	No	p.D202N	c.604G>A	Unknown	Heterozygous	Unverified	Substitution - Missense	9:105607844..105607844	Unclustered	-0.141244	4.06933e-08
FKTN	Resp	HCC1395	59.5	No	p.D225E	c.675T>A	Previously Reported	Heterozygous	Unverified	Substitution - Missense	9:105607846..105607846	Unclustered	-0.141244	4.06933e-08
FKTN	Resp	SW48	59.8	No	p.?	c.165+2T>C	Unknown	Heterozygous	Unverified	Unknown	9:105596659..105596659	Unclustered	-0.141244	4.06933e-08
FLT1	Nonresp	Colo 205	64.2	No	p.R280*	c.838C>T	Previously Reported	Heterozygous	Unverified	Substitution - Nonsense	13:28431286..28431286	Unclustered	-0.0693505	0.0482363
FLT1	Nonresp	DU 145	79.2	No	p.L583fs*42	c.1748delT	Unknown	Homozygous	Unverified	Deletion - Frameshift	13:28390017..28390017	Unclustered	-0.0693505	0.0482363
FLT1	Nonresp	HCT 116	83.4	No	p.R312H	c.935G>A	Unknown	Heterozygous	Unverified	Substitution - Missense	13:28431189..28431189	Unclustered	-0.0693505	0.0482363
FLT1	Nonresp	J82	86.4	No	p.L84V	c.250C>G	Unknown	Heterozygous	Unverified	Substitution - Missense	13:28319528..28319528	Unclustered	-0.0693505	0.0482363
FLT1	Nonresp	J82	86.4	No	p.L1061V	c.3181C>G	Previously Reported	Heterozygous	Unverified	Substitution - Missense	13:28319528..28319528	Unclustered	-0.0693505	0.0482363
FLT1	Nonresp	LNCaP clone FGC	69.1	No	p.?	c.356-1G>A	Unknown	Heterozygous	Unverified	Unknown	13:28317598..28317598	Unclustered	-0.0693505	0.0482363
FLT1	Nonresp	LNCaP clone FGC	69.1	No	p.?	c.3287-1G>A	Unknown	Heterozygous	Unverified	Unknown	13:28317598..28317598	Unclustered	-0.0693505	0.0482363
FLT1	Nonresp	MDA-MB-453	79	No	p.S788F	c.2363C>T	Unknown	Heterozygous	Unverified	Substitution - Missense	13:28339293..28339293	Unclustered	-0.0693505	0.0482363
FLT1	Resp	786-0	48.9	No	p.V960I	c.2878G>A	Unknown	Homozygous	Unverified	Substitution - Missense	13:28322865..28322865	Unclustered	-0.0693505	0.0482363
FLT1	Resp	SW48	59.8	No	p.D1052N	c.3154G>A	Previously Reported	Heterozygous	Unverified	Substitution - Missense	13:28321483..28321483	Unclustered	-0.0693505	0.0482363
FLT1	Resp	SW48	59.8	No	p.D75N	c.223G>A	Previously Reported	Heterozygous	Unverified	Substitution - Missense	13:28321483..28321483	Unclustered	-0.0693505	0.0482363
FMR1	Nonresp	HCT-15	106	No	p.?	c.880+2T>C	Unknown	Heterozygous	Unverified	Unknown	X:147932765..147932765	Unclustered	0.121774	2.96114e-09
FMR1	Nonresp	SKOV-3	107.9	No	p.N300fs*20	c.893_894insA	Unknown	Heterozygous	Unverified	Insertion - Frameshift	X:147936516..147936517	Unclustered	0.121774	2.96114e-09
FMR1NB	Nonresp	BT-474	124.1	No	p.S166L	c.497C>T	Unknown	Homozygous	Unverified	Substitution - Missense	X:148006801..148006801	Unclustered	0.155154	0.000755675
FMR1NB	Nonresp	HCT-15	106	No	p.?	c.397+3A>C	Unknown	Homozygous	Unverified	Unknown	X:148003323..148003323	Unclustered	0.155154	0.000755675
FNIP1	Nonresp	AsPC-1	96.7	No	p.L535V	c.1603C>G	Unknown	Heterozygous	Unverified	Substitution - Missense	5:131672841..131672841	Unclustered	0.0974082	0.00105627
FNIP1	Nonresp	HCT-15	106	No	p.I456S	c.1367T>G	Previously Reported	Heterozygous	Unverified	Substitution - Missense	5:131677855..131677855	Unclustered	0.0974082	0.00105627
FRS2	Nonresp	FaDu	110.7	No	p.A317_S318insRA	c.946_947insGTGCCC	Unknown	Heterozygous	Unverified	Insertion - In frame	12:69574374..69574375	Unclustered	0.172921	0.000127676
FRS2	Nonresp	HeLa	128.4	No	p.Q486H	c.1458G>T	Unknown	Heterozygous	Unverified	Substitution - Missense	12:69574886..69574886	Unclustered	0.172921	0.000127676
GABRB1	Resp	CHL-1	16.6	No	p.G196R	c.586G>A	Unknown	Heterozygous	Unverified	Substitution - Missense	4:47403359..47403359	Unclustered	-0.391369	0.00684815
GABRB1	Resp	NCI-H460	51.3	No	p.F461L	c.1383T>A	Previously Reported	Heterozygous	Unverified	Substitution - Missense	4:47425976..47425976	Unclustered	-0.391369	0.00684815
GCC1	Nonresp	CAL-62	93	No	p.P466S	c.1396C>T	Unknown	Heterozygous	Unverified	Substitution - Missense	7:127582946..127582946	Unclustered	0.0889082	0.0167257
GCC1	Nonresp	HCT-15	106	No	p.S608Y	c.1823C>A	Unknown	Heterozygous	Unverified	Substitution - Missense	7:127582519..127582519	Unclustered	0.0889082	0.0167257
GDF9	Nonresp	Calu-6	72.8	No	p.Q202*	c.604C>T	Unknown	Homozygous	Unverified	Substitution - Nonsense	5:132862350..132862350	Unclustered	-0.0640333	0.00772299
GDF9	Nonresp	LNCaP clone FGC	69.1	No	p.Q345E	c.1033C>G	Unknown	Heterozygous	Unverified	Substitution - Missense	5:132861921..132861921	Unclustered	-0.0640333	0.00772299
GFRAL	Resp	769-P	54.2	No	p.Q298K	c.892C>A	Unknown	Heterozygous	Unverified	Substitution - Missense	6:55359078..55359078	Unclustered	-0.162885	3.67505e-07
GFRAL	Resp	HCC1395	59.5	No	p.D195H	c.583G>C	Previously Reported	Heterozygous	Unverified	Substitution - Missense	6:55351465..55351465	Unclustered	-0.162885	3.67505e-07
GHSR	Resp	NCI-H460	51.3	No	p.C95*	c.285C>A	Previously Reported	Heterozygous	Unverified	Substitution - Nonsense	3:172448129..172448129	Unclustered	-0.173193	9.5571e-06
GHSR	Resp	SW48	59.8	No	p.R199H	c.596G>A	Unknown	Heterozygous	Unverified	Substitution - Missense	3:172447818..172447818	Unclustered	-0.173193	9.5571e-06
GLTSCR2	Nonresp	C3A	111.5	No	p.?	c.599-19_600del21	Unknown	Heterozygous	Unverified	Unknown	19:47751501..47751521	Unclustered	0.167014	1.47598e-06
GLTSCR2	Nonresp	FaDu	110.7	No	p.K219R	c.656A>G	Unknown	Homozygous	Unverified	Substitution - Missense	19:47751577..47751577	Unclustered	0.167014	1.47598e-06
GLTSCR2	Nonresp	UM-UC-3	128.9	No	p.K223R	c.668A>G	Unknown	Heterozygous	Unverified	Substitution - Missense	19:47751589..47751589	Unclustered	0.167014	1.47598e-06
GLYAT	Nonresp	DU 145	79.2	No	p.K44N	c.132G>T	Previously Reported	Heterozygous	Unverified	Substitution - Missense	11:58715373..58715373	Unclustered	-0.282861	0.0375111
GLYAT	Resp	CHL-1	16.6	No	p.K125N	c.375A>T	Unknown	Heterozygous	Unverified	Substitution - Missense	11:58710703..58710703	Unclustered	-0.282861	0.0375111
GLYAT	Resp	RD	35.5	No	p.T244M	c.731C>T	Unknown	Heterozygous	Unverified	Substitution - Missense	11:58709926..58709926	Unclustered	-0.282861	0.0375111
GOLGA5	Nonresp	COLO 829	67.5	No	p.K405delK	c.1208_1210delAGA	Unknown	Heterozygous	Unverified	Deletion - In frame	14:92811642..92811644	Unclustered	-0.11036	0.0100567
GOLGA5	Nonresp	DU 145	79.2	No	p.Q557L	c.1670A>T	Unknown	Heterozygous	Unverified	Substitution - Missense	14:92824595..92824595	Unclustered	-0.11036	0.0100567
GOLGA5	Resp	HT-29	59.9	No	p.D289N	c.865G>A	Previously Reported	Heterozygous	Unverified	Substitution - Missense	14:92809392..92809392	Unclustered	-0.11036	0.0100567
GOLGA5	Resp	NCI-H460	51.3	No	p.K199E	c.595A>G	Previously Reported	Heterozygous	Unverified	Substitution - Missense	14:92806786..92806786	Unclustered	-0.11036	0.0100567
GOLGA6C	Nonresp	Calu-6	72.8	No	p.S190L	c.569C>T	Unknown	Heterozygous	Unverified	Substitution - Missense	15:75265126..75265126	Unclustered	-0.0539876	0.0107475
GOLGA6C	Nonresp	MES-SA	72.3	No	p.Q682*	c.2044C>T	Unknown	Heterozygous	Unverified	Substitution - Nonsense	15:75270161..75270161	Unclustered	-0.0539876	0.0107475
GOLGA8A	Nonresp	647-V	95.9	No	p.Q560*	c.1678C>T	Unknown	Heterozygous	Unverified	Substitution - Nonsense	15:34381545..34381545	Unclustered	0.162158	1.27369e-05
GOLGA8A	Nonresp	647-V	95.9	No	p.Q590*	c.1768C>T	Unknown	Heterozygous	Unverified	Substitution - Nonsense	15:34381545..34381545	Unclustered	0.162158	1.27369e-05
GOLGA8A	Nonresp	FaDu	110.7	No	p.N54S	c.161A>G	Unknown	Heterozygous	Unverified	Substitution - Missense	15:34386839..34386839	Unclustered	0.162158	1.27369e-05
GOLGA8A	Nonresp	HCT-15	106	No	p.A49T	c.145G>A	Unknown	Heterozygous	Unverified	Substitution - Missense	15:34386855..34386855	Unclustered	0.162158	1.27369e-05
GOLGA8A	Nonresp	HeLa	128.4	No	p.E37G	c.110A>G	Unknown	Heterozygous	Unverified	Substitution - Missense	15:34386890..34386890	Unclustered	0.162158	1.27369e-05
GOLGA8A	Nonresp	UM-UC-3	128.9	No	p.C539fs*2	c.1612_1613insT	Unknown	Heterozygous	Unverified	Insertion - Frameshift	15:34381610..34381611	Unclustered	0.162158	1.27369e-05
GOLGA8A	Nonresp	UM-UC-3	128.9	No	p.C569fs*2	c.1702_1703insT	Unknown	Heterozygous	Unverified	Insertion - Frameshift	15:34381610..34381611	Unclustered	0.162158	1.27369e-05
GPN3	Nonresp	Calu-6	72.8	No	p.?	c.274+7C>T	Unknown	Heterozygous	Unverified	Unknown	12:110465099..110465099	Unclustered	-0.0539876	0.0107475
GPN3	Nonresp	Calu-6	72.8	No	p.?	c.157+7C>T	Unknown	Heterozygous	Unverified	Unknown	12:110465099..110465099	Unclustered	-0.0539876	0.0107475
GPN3	Nonresp	MES-SA	72.3	No	p.K175E	c.523A>G	Unknown	Heterozygous	Unverified	Substitution - Missense	12:110455858..110455858	Unclustered	-0.0539876	0.0107475
GPN3	Nonresp	MES-SA	72.3	No	p.K214E	c.640A>G	Unknown	Heterozygous	Unverified	Substitution - Missense	12:110455858..110455858	Unclustered	-0.0539876	0.0107475
GPR110	Nonresp	A-498	78.8	No	p.I601fs*4	c.1801delA	Previously Reported	Heterozygous	Unverified	Deletion - Frameshift	6:47009634..47009634	Unclustered	-0.1157	0.0137602
GPR110	Nonresp	LNCaP clone FGC	69.1	No	p.A818V	c.2453C>T	Unknown	Heterozygous	Unverified	Substitution - Missense	6:47008982..47008982	Unclustered	-0.1157	0.0137602
GPR110	Resp	HCC1395	59.5	No	p.G895R	c.2683G>A	Unknown	Heterozygous	Unverified	Substitution - Missense	6:47000272..47000272	Unclustered	-0.1157	0.0137602
GPR110	Resp	MDA-MB-231	47.6	No	p.G247A	c.740G>C	Unknown	Heterozygous	Unverified	Substitution - Missense	6:47016640..47016640	Unclustered	-0.1157	0.0137602
GPR124	Nonresp	COLO 829	67.5	No	p.E863K	c.2587G>A	Previously Reported	Heterozygous	Unverified	Substitution - Missense	8:37840196..37840196	Unclustered	-0.105927	0.00858207
GPR124	Nonresp	DU 145	79.2	No	p.A542V	c.1625C>T	Unknown	Heterozygous	Unverified	Substitution - Missense	8:37835190..37835190	Unclustered	-0.105927	0.00858207
GPR124	Resp	769-P	54.2	No	p.R949C	c.2845C>T	Unknown	Heterozygous	Unverified	Substitution - Missense	8:37841183..37841183	Unclustered	-0.105927	0.00858207
GPR124	Resp	HCC1395	59.5	No	p.E325Q	c.973G>C	Unknown	Heterozygous	Unverified	Substitution - Missense	8:37831463..37831463	Unclustered	-0.105927	0.00858207
GPR133	Nonresp	BT-474	124.1	No	p.Q475H	c.1425G>T	Unknown	Heterozygous	Unverified	Substitution - Missense	12:131014292..131014292	Unclustered	0.110329	0.0266884
GPR133	Nonresp	DBTRG-05MG	78.5	No	p.V385M	c.1153G>A	Unknown	Heterozygous	Unverified	Substitution - Missense	12:131004194..131004194	Unclustered	0.110329	0.0266884
GPR133	Nonresp	HCT 116	83.4	No	p.V361A	c.1082T>C	Previously Reported	Heterozygous	Unverified	Substitution - Missense	12:131003240..131003240	Unclustered	0.110329	0.0266884
GPR133	Nonresp	HCT-15	106	No	p.I713V	c.2137A>G	Unknown	Heterozygous	Unverified	Substitution - Missense	12:131120875..131120875	Unclustered	0.110329	0.0266884
GPR133	Nonresp	MCF7	121.3	No	p.Q37H	c.111G>C	Previously Reported	Heterozygous	Unverified	Substitution - Missense	12:130966470..130966470	Unclustered	0.110329	0.0266884
GPR172A	Nonresp	HCT-15	106	No	p.L312M	c.934C>A	Previously Reported	Heterozygous	Unverified	Substitution - Missense	8:144360426..144360426	Unclustered	0.149706	0.0002414
GPR172A	Nonresp	MCF7	121.3	No	p.A288V	c.863C>T	Previously Reported	Heterozygous	Unverified	Substitution - Missense	8:144360355..144360355	Unclustered	0.149706	0.0002414
GPR85	Nonresp	A549	109.1	No	p.S360Y	c.1079C>A	Unknown	Heterozygous	Unverified	Substitution - Missense	7:113083643..113083643	Unclustered	0.131928	0.0154463
GPR85	Nonresp	BT-474	124.1	No	p.S149C	c.446C>G	Unknown	Heterozygous	Unverified	Substitution - Missense	7:113084276..113084276	Unclustered	0.131928	0.0154463
GPR85	Nonresp	MCF7	121.3	No	p.P251L	c.752C>T	Unknown	Heterozygous	Unverified	Substitution - Missense	7:113083970..113083970	Unclustered	0.131928	0.0154463
GPR85	Nonresp	NCI-H358	77.3	No	p.R270S	c.810G>T	Unknown	Heterozygous	Unverified	Substitution - Missense	7:113083912..113083912	Unclustered	0.131928	0.0154463
GPR97	Nonresp	C3A	111.5	No	p.A373G	c.1118C>G	Unknown	Heterozygous	Unverified	Substitution - Missense	16:57690008..57690008	Unclustered	0.174419	6.37972e-05
GPR97	Nonresp	HeLa	128.4	No	p.P207L	c.620C>T	Previously Reported	Heterozygous	Unverified	Substitution - Missense	16:57679304..57679304	Unclustered	0.174419	6.37972e-05
GRID1	Nonresp	AsPC-1	96.7	No	p.S302F	c.905C>T	Unknown	Heterozygous	Unverified	Substitution - Missense	10:85869056..85869056	Unclustered	0.135553	0.0403047
GRID1	Nonresp	Cal 27	86.3	No	p.S186W	c.557C>G	Unknown	Heterozygous	Unverified	Substitution - Missense	10:86138988..86138988	Unclustered	0.135553	0.0403047
GRID1	Nonresp	DU 145	79.2	No	p.R692L	c.2075G>T	Unknown	Heterozygous	Unverified	Substitution - Missense	10:85647320..85647320	Unclustered	0.135553	0.0403047
GRID1	Nonresp	T-47D	149.1	No	p.G938R	c.2812G>C	Unknown	Heterozygous	Unverified	Substitution - Missense	10:85602491..85602491	Unclustered	0.135553	0.0403047
GRID1	Nonresp	UM-UC-3	128.9	No	p.R512K	c.1535G>A	Unknown	Heterozygous	Unverified	Substitution - Missense	10:85724675..85724675	Unclustered	0.135553	0.0403047
GRK7	Nonresp	647-V	95.9	No	p.G203W	c.607G>T	Unknown	Heterozygous	Unverified	Substitution - Missense	3:141778891..141778891	Serine/threonine protein kinase	0.076124	0.0202716
GRK7	Nonresp	HCT-15	106	No	p.A154V	c.461C>T	Previously Reported	Heterozygous	Unverified	Substitution - Missense	3:141778745..141778745	Serine/threonine protein kinase	0.076124	0.0202716
GRK7	Nonresp	Huh 7	100.8	No	p.G525A	c.1574G>C	Unknown	Heterozygous	Unverified	Substitution - Missense	3:141816962..141816962	Serine/threonine protein kinase	0.076124	0.0202716
GRK7	Nonresp	NCI-H23	81.5	No	p.N121K	c.363C>A	Unknown	Heterozygous	Unverified	Substitution - Missense	3:141778647..141778647	Serine/threonine protein kinase	0.076124	0.0202716
GSDMB	Nonresp	HCT-15	106	No	p.M232T	c.695T>C	Previously Reported	Heterozygous	Unverified	Substitution - Missense	17:39906238..39906238	Unclustered	0.202619	0.033486
GSDMB	Nonresp	HCT-15	106	No	p.M254T	c.761T>C	Previously Reported	Heterozygous	Unverified	Substitution - Missense	17:39906238..39906238	Unclustered	0.202619	0.033486
GSDMB	Nonresp	T-47D	149.1	No	p.P411fs*>6	c.1230delG	Unknown	Heterozygous	Unverified	Deletion - Frameshift	17:39904833..39904833	Unclustered	0.202619	0.033486
GSDMB	Nonresp	T-47D	149.1	No	p.P389fs*>6	c.1164delG	Unknown	Heterozygous	Unverified	Deletion - Frameshift	17:39904833..39904833	Unclustered	0.202619	0.033486
HAUS3	Nonresp	22RV1	80	No	p.I14fs*27	c.40delA	Unknown	Heterozygous	Unverified	Deletion - Frameshift	4:2240907..2240907	Unclustered	-0.123027	0.0483406
HAUS3	Resp	MDA-MB-231	47.6	No	p.D487H	c.1459G>C	Previously Reported	Heterozygous	Unverified	Substitution - Missense	4:2236347..2236347	Unclustered	-0.123027	0.0483406
HAUS3	Resp	SW48	59.8	No	p.K220fs*10	c.660delA	Unknown	Heterozygous	Unverified	Deletion - Frameshift	4:2240287..2240287	Unclustered	-0.123027	0.0483406
HAUS5	Nonresp	FaDu	110.7	No	p.A486S	c.1456G>T	Unknown	Heterozygous	Unverified	Substitution - Missense	19:35620061..35620061	Unclustered	0.0984049	0.040624
HAUS5	Nonresp	T24	92.5	No	p.A627S	c.1879G>T	Unknown	Heterozygous	Unverified	Substitution - Missense	19:35622970..35622970	Unclustered	0.0984049	0.040624
HDAC2	Nonresp	COLO 829	67.5	No	p.R503*	c.1507C>T	Previously Reported	Heterozygous	Unverified	Substitution - Nonsense	6:113943504..113943504	Unclustered	-0.0809652	0.000385576
HDAC2	Nonresp	COLO 829	67.5	No	p.R409*	c.1225C>T	Previously Reported	Heterozygous	Unverified	Substitution - Nonsense	6:113943504..113943504	Unclustered	-0.0809652	0.000385576
HDAC2	Nonresp	LNCaP clone FGC	69.1	No	p.A156V	c.467C>T	Unknown	Heterozygous	Unverified	Substitution - Missense	6:113958747..113958747	Unclustered	-0.0809652	0.000385576
HDAC2	Nonresp	LNCaP clone FGC	69.1	No	p.A62V	c.185C>T	Unknown	Heterozygous	Unverified	Substitution - Missense	6:113958747..113958747	Unclustered	-0.0809652	0.000385576
HEMGN	Resp	CHL-1	16.6	No	p.P321L	c.962C>T	Unknown	Homozygous	Unverified	Substitution - Missense	9:97930433..97930433	Unclustered	-0.339001	0.0435201
HEMGN	Resp	SW48	59.8	No	p.T108fs*7	c.322delA	Unknown	Heterozygous	Unverified	Deletion - Frameshift	9:97931073..97931073	Unclustered	-0.339001	0.0435201
HES1	Nonresp	LNCaP clone FGC	69.1	No	p.L81M	c.241C>A	Unknown	Heterozygous	Unverified	Substitution - Missense	3:194136997..194136997	Unclustered	-0.10655	0.00320145
HES1	Resp	HT-29	59.9	No	p.?	c.205-7T>C	Unknown	Heterozygous	Unverified	Unknown	3:194136954..194136954	Unclustered	-0.10655	0.00320145
HIST1H1D	Nonresp	CAL-62	93	No	p.*222del*	c.663_665delGTG	Unknown	Heterozygous	Unverified	Deletion - In frame	6:26234269..26234271	Unclustered	0.0889082	0.0167257
HIST1H1D	Nonresp	HCT-15	106	No	p.A27T	c.79G>A	Unknown	Heterozygous	Unverified	Substitution - Missense	6:26234855..26234855	Unclustered	0.0889082	0.0167257
HKDC1	Resp	CHL-1	16.6	No	p.?	c.1716+8C>T	Unknown	Heterozygous	Unverified	Unknown	10:69250443..69250443	Unclustered	-0.339001	0.0435201
HKDC1	Resp	SW48	59.8	No	p.S298G	c.892A>G	Unknown	Heterozygous	Unverified	Substitution - Missense	10:69246095..69246095	Unclustered	-0.339001	0.0435201
HPGDS	Resp	CHL-1	16.6	No	p.S44*	c.131C>A	Unknown	Heterozygous	Unverified	Substitution - Nonsense	4:94334499..94334499	Unclustered	-0.339001	0.0435201
HPGDS	Resp	SW48	59.8	No	p.A15S	c.43G>T	Unknown	Heterozygous	Unverified	Substitution - Missense	4:94334587..94334587	Unclustered	-0.339001	0.0435201
HPSE	Nonresp	C3A	111.5	No	p.K446N	c.1338A>T	Unknown	Heterozygous	Unverified	Substitution - Missense	4:83301094..83301094	Unclustered	0.118496	0.000233117
HPSE	Nonresp	Huh 7	100.8	No	p.A84D	c.251C>A	Unknown	Homozygous	Unverified	Substitution - Missense	4:83322341..83322341	Unclustered	0.118496	0.000233117
HRC	Resp	CHL-1	16.6	No	p.G184S	c.550G>A	Unknown	Heterozygous	Unverified	Substitution - Missense	19:49154688..49154688	Unclustered	-0.391369	0.00684815
HRC	Resp	NCI-H460	51.3	No	p.H211N	c.631C>A	Unknown	Homozygous	Unverified	Substitution - Missense	19:49154607..49154607	Unclustered	-0.391369	0.00684815
IFNA14	Nonresp	647-V	95.9	No	p.S19C	c.55A>T	Unknown	Heterozygous	Unverified	Substitution - Missense	9:21239881..21239881	Unclustered	0.0954541	0.00233427
IFNA14	Nonresp	HCT-15	106	No	p.S27P	c.79T>C	Previously Reported	Heterozygous	Unverified	Substitution - Missense	9:21239857..21239857	Unclustered	0.0954541	0.00233427
IFNA14	Nonresp	HCT-15	106	No	p.M41L	c.121A>C	Unknown	Heterozygous	Unverified	Substitution - Missense	9:21239815..21239815	Unclustered	0.0954541	0.00233427
IGF2R	Nonresp	C3A	111.5	No	p.G573S	c.1717G>A	Unknown	Heterozygous	Unverified	Substitution - Missense	6:160044609..160044609	Unclustered	0.124835	0.0186997
IGF2R	Nonresp	HCT-15	106	No	p.V1491M	c.4471G>A	Previously Reported	Heterozygous	Unverified	Substitution - Missense	6:160071937..160071937	Unclustered	0.124835	0.0186997
IGF2R	Nonresp	HCT-15	106	No	p.F1474L	c.4420T>C	Unknown	Heterozygous	Unverified	Substitution - Missense	6:160070035..160070035	Unclustered	0.124835	0.0186997
IGF2R	Nonresp	MDA-MB-453	79	No	p.S846A	c.2536T>G	Unknown	Heterozygous	Unverified	Substitution - Missense	6:160050494..160050494	Unclustered	0.124835	0.0186997
IGF2R	Nonresp	UM-UC-3	128.9	No	p.E1739K	c.5215G>A	Unknown	Heterozygous	Unverified	Substitution - Missense	6:160075895..160075895	Unclustered	0.124835	0.0186997
IGFBP6	Nonresp	BT-474	124.1	No	p.E114*	c.340G>T	Unknown	Heterozygous	Unverified	Substitution - Nonsense	12:53100717..53100717	Unclustered	0.198711	1.96608e-15
IGFBP6	Nonresp	UM-UC-3	128.9	No	p.D157N	c.469G>A	Unknown	Heterozygous	Unverified	Substitution - Missense	12:53100846..53100846	Unclustered	0.198711	1.96608e-15
IGFBP6	Nonresp	UM-UC-3	128.9	No	p.?	c.335-10C>T	Unknown	Heterozygous	Unverified	Unknown	12:53100702..53100702	Unclustered	0.198711	1.96608e-15
IGSF5	Nonresp	Colo 205	64.2	No	p.?	c.935-4G>T	Unknown	Heterozygous	Unverified	Unknown	21:39788163..39788163	Unclustered	-0.0860513	0.0366515
IGSF5	Nonresp	DU 145	79.2	No	p.P191L	c.572C>T	Unknown	Heterozygous	Unverified	Substitution - Missense	21:39771069..39771069	Unclustered	-0.0860513	0.0366515
IGSF5	Resp	SW48	59.8	No	p.?	c.957-4G>A	Unknown	Heterozygous	Unverified	Unknown	21:39792004..39792004	Unclustered	-0.0860513	0.0366515
IKZF3	Nonresp	A549	109.1	No	p.N98K	c.294C>A	Unknown	Heterozygous	Unverified	Substitution - Missense	17:39792803..39792803	Zinc-binding transcription factor	0.124413	6.11867e-09
IKZF3	Nonresp	HCT-15	106	No	p.R194S	c.582G>C	Previously Reported	Heterozygous	Unverified	Substitution - Missense	17:39791426..39791426	Zinc-binding transcription factor	0.124413	6.11867e-09
IKZF4	Nonresp	BT-474	124.1	No	p.G417A	c.1250G>C	Unknown	Heterozygous	Unverified	Substitution - Missense	12:56034823..56034823	Zinc-binding transcription factor	0.155154	0.000755675
IKZF4	Nonresp	BT-474	124.1	No	p.G376A	c.1127G>C	Unknown	Heterozygous	Unverified	Substitution - Missense	12:56034823..56034823	Zinc-binding transcription factor	0.155154	0.000755675
IKZF4	Nonresp	HCT-15	106	No	p.S139N	c.416G>A	Unknown	Heterozygous	Unverified	Substitution - Missense	12:56027033..56027033	Zinc-binding transcription factor	0.155154	0.000755675
IKZF4	Nonresp	HCT-15	106	No	p.S180N	c.539G>A	Unknown	Heterozygous	Unverified	Substitution - Missense	12:56027033..56027033	Zinc-binding transcription factor	0.155154	0.000755675
IL1RAPL1	Nonresp	AsPC-1	96.7	No	p.A28T	c.82G>A	Unknown	Homozygous	Unverified	Substitution - Missense	X:28789425..28789425	Unclustered	0.101481	0.00219148
IL1RAPL1	Nonresp	SKOV-3	107.9	No	p.S79C	c.235A>T	Previously Reported	Heterozygous	Unverified	Substitution - Missense	X:29283090..29283090	Unclustered	0.101481	0.00219148
IL1RL2	Nonresp	HCT-15	106	No	p.A559T	c.1675G>A	Unknown	Heterozygous	Unverified	Substitution - Missense	2:102235274..102235274	Unclustered	0.121774	2.96114e-09
IL1RL2	Nonresp	HCT-15	106	No	p.A441T	c.1321G>A	Unknown	Heterozygous	Unverified	Substitution - Missense	2:102235274..102235274	Unclustered	0.121774	2.96114e-09
IL1RL2	Nonresp	SKOV-3	107.9	No	p.L144I	c.430C>A	Unknown	Heterozygous	Unverified	Substitution - Missense	2:102192061..102192061	Unclustered	0.121774	2.96114e-09
ILDR1	Resp	RD	35.5	No	p.A242V	c.725C>T	Unknown	Heterozygous	Unverified	Substitution - Missense	3:121994235..121994235	Unclustered	-0.241146	0.00710135
ILDR1	Resp	SW48	59.8	No	p.G141*	c.421G>T	Unknown	Heterozygous	Unverified	Substitution - Nonsense	3:122001823..122001823	Unclustered	-0.241146	0.00710135
ILDR1	Resp	SW48	59.8	No	p.G153*	c.457G>T	Unknown	Heterozygous	Unverified	Substitution - Nonsense	3:122001823..122001823	Unclustered	-0.241146	0.00710135
ILK	Nonresp	22RV1	80	No	p.L207P	c.620T>C	Unknown	Heterozygous	Unverified	Substitution - Missense	11:6609300..6609300	Unclustered	-0.0939613	0.0397858
ILK	Resp	HT-29	59.9	No	p.?	c.728+8A>C	Unknown	Heterozygous	Unverified	Unknown	11:6609416..6609416	Unclustered	-0.0939613	0.0397858
ILK	Resp	SW48	59.8	No	p.D113Y	c.337G>T	Unknown	Heterozygous	Unverified	Substitution - Missense	11:6608475..6608475	Unclustered	-0.0939613	0.0397858
INPP5A	Nonresp	C3A	111.5	No	p.V201M	c.601G>A	Unknown	Heterozygous	Unverified	Substitution - Missense	10:132710410..132710410	Unclustered	0.135313	1.15192e-09
INPP5A	Nonresp	FaDu	110.7	No	p.E244Q	c.730G>C	Unknown	Heterozygous	Unverified	Substitution - Missense	10:132726903..132726903	Unclustered	0.135313	1.15192e-09
INPP5A	Nonresp	HCT-15	106	No	p.P199T	c.595C>A	Previously Reported	Heterozygous	Unverified	Substitution - Missense	10:132710404..132710404	Unclustered	0.135313	1.15192e-09
INTS3	Nonresp	BT-474	124.1	No	p.?	c.1308-7C>T	Unknown	Heterozygous	Unverified	Unknown	1:153764683..153764683	Unclustered	0.197834	7.15604e-16
INTS3	Nonresp	BT-474	124.1	No	p.?	c.1926-7C>T	Unknown	Heterozygous	Unverified	Unknown	1:153764683..153764683	Unclustered	0.197834	7.15604e-16
INTS3	Nonresp	HeLa	128.4	No	p.G551_N555delGELLN	c.1650_1664del15	Unknown	Heterozygous	Unverified	Deletion - In frame	1:153768916..153768930	Unclustered	0.197834	7.15604e-16
INTS3	Nonresp	HeLa	128.4	No	p.G757_N761delGELLN	c.2268_2282del15	Unknown	Heterozygous	Unverified	Deletion - In frame	1:153768916..153768930	Unclustered	0.197834	7.15604e-16
IQCA1	Nonresp	22RV1	80	No	p.G18S	c.52G>A	Unknown	Heterozygous	Unverified	Substitution - Missense	2:236497447..236497447	Unclustered	-0.0993205	0.00390046
IQCA1	Nonresp	MES-SA	72.3	No	p.E307K	c.919G>A	Previously Reported	Heterozygous	Unverified	Substitution - Missense	2:236465512..236465512	Unclustered	-0.0993205	0.00390046
IQCA1	Resp	HCC1395	59.5	No	p.E460K	c.1378G>A	Unknown	Heterozygous	Unverified	Substitution - Missense	2:236392011..236392011	Unclustered	-0.0993205	0.00390046
IQCA1	Resp	HT-29	59.9	No	p.S631F	c.1892C>T	Unknown	Heterozygous	Unverified	Substitution - Missense	2:236344621..236344621	Unclustered	-0.0993205	0.00390046
IQCA1	Resp	SW48	59.8	No	p.R219Q	c.656G>A	Unknown	Heterozygous	Unverified	Substitution - Missense	2:236486893..236486893	Unclustered	-0.0993205	0.00390046
ITGA11	Nonresp	BT-474	124.1	No	p.E648Q	c.1942G>C	Unknown	Heterozygous	Unverified	Substitution - Missense	15:68328222..68328222	Unclustered	0.155154	0.000755675
ITGA11	Nonresp	HCT-15	106	No	p.R901L	c.2702G>T	Unknown	Heterozygous	Unverified	Substitution - Missense	15:68317278..68317278	Unclustered	0.155154	0.000755675
ITGB6	Resp	HCC1395	59.5	No	p.I729F	c.2185A>T	Unknown	Heterozygous	Unverified	Substitution - Missense	2:160107762..160107762	Unclustered	-0.174394	6.02051e-06
ITGB6	Resp	NCI-H460	51.3	No	p.G56V	c.167G>T	Unknown	Heterozygous	Unverified	Substitution - Missense	2:160196395..160196395	Unclustered	-0.174394	6.02051e-06
ITIH1	Resp	MDA-MB-231	47.6	No	p.?	c.813+10G>A	Unknown	Heterozygous	Unverified	Unknown	3:52782075..52782075	Unclustered	-0.393761	0.000915475
ITIH1	Resp	NCI-H1792	20	No	p.A108V	c.323C>T	Unknown	Heterozygous	Unverified	Substitution - Missense	3:52778959..52778959	Unclustered	-0.393761	0.000915475
ITIH5	Nonresp	Colo 205	64.2	No	p.R487C	c.1459C>T	Previously Reported	Heterozygous	Unverified	Substitution - Missense	10:7576972..7576972	Unclustered	-0.115194	0.0129818
ITIH5	Nonresp	DBTRG-05MG	78.5	No	p.P352S	c.1054C>T	Unknown	Heterozygous	Unverified	Substitution - Missense	10:7585955..7585955	Unclustered	-0.115194	0.0129818
ITIH5	Nonresp	MDA-MB-453	79	No	p.T242S	c.725C>G	Unknown	Heterozygous	Unverified	Substitution - Missense	10:7617210..7617210	Unclustered	-0.115194	0.0129818
ITIH5	Resp	MDA-MB-231	47.6	No	p.F54C	c.161T>G	Previously Reported	Heterozygous	Unverified	Substitution - Missense	10:7642065..7642065	Unclustered	-0.115194	0.0129818
ITIH5	Resp	NCI-H460	51.3	No	p.F156fs*2	c.467delT	Unknown	Homozygous	Unverified	Deletion - Frameshift	10:7637413..7637413	Unclustered	-0.115194	0.0129818
JAG1	Nonresp	Colo 205	64.2	No	p.?	c.3200-9G>A	Unknown	Heterozygous	Unverified	Unknown	20:10639964..10639964	Unclustered	-0.109013	0.0207214
JAG1	Nonresp	HCT 116	83.4	No	p.G867W	c.2599G>T	Unknown	Heterozygous	Unverified	Substitution - Missense	20:10641866..10641866	Unclustered	-0.109013	0.0207214
JAG1	Resp	NCI-H460	51.3	No	p.F396Y	c.1187T>A	Unknown	Heterozygous	Unverified	Substitution - Missense	20:10650294..10650294	Unclustered	-0.109013	0.0207214
JAG1	Resp	SW48	59.8	No	p.A891T	c.2671G>A	Previously Reported	Heterozygous	Unverified	Substitution - Missense	20:10641794..10641794	Unclustered	-0.109013	0.0207214
JHDM1D	Resp	CHL-1	16.6	No	p.G343E	c.1028G>A	Unknown	Heterozygous	Unverified	Substitution - Missense	7:140124644..140124644	Unclustered	-0.391369	0.00684815
JHDM1D	Resp	NCI-H460	51.3	No	p.Q755*	c.2263C>T	Previously Reported	Heterozygous	Unverified	Substitution - Nonsense	7:140096666..140096666	Unclustered	-0.391369	0.00684815
JMJD8	Nonresp	BT-474	124.1	No	p.E257Q	c.769G>C	Unknown	Heterozygous	Unverified	Substitution - Missense	16:683187..683187	Unclustered	0.152917	3.0155e-06
JMJD8	Nonresp	FaDu	110.7	No	p.F205Y	c.614T>A	Unknown	Homozygous	Unverified	Substitution - Missense	16:683429..683429	Unclustered	0.152917	3.0155e-06
JMJD8	Nonresp	HCT-15	106	No	p.T282M	c.845C>T	Unknown	Heterozygous	Unverified	Substitution - Missense	16:683032..683032	Unclustered	0.152917	3.0155e-06
JSRP1	Resp	HT-29	59.9	No	p.V223I	c.667G>A	Unknown	Heterozygous	Unverified	Substitution - Missense	19:2252658..2252658	Unclustered	-0.152634	1.03035e-07
JSRP1	Resp	SNU-449	56.4	No	p.M66I	c.198G>A	Unknown	Homozygous	Unverified	Substitution - Missense	19:2254251..2254251	Unclustered	-0.152634	1.03035e-07
KCNA5	Resp	CHL-1	16.6	No	p.W473*	c.1419G>A	Unknown	Heterozygous	Unverified	Substitution - Nonsense	12:5045566..5045566	Unclustered	-0.662806	1.14462e-24
KCNA5	Resp	NCI-H1792	20	No	p.G382V	c.1145G>T	Unknown	Heterozygous	Unverified	Substitution - Missense	12:5045292..5045292	Unclustered	-0.662806	1.14462e-24
KCTD3	Resp	NCI-H1792	20	No	p.H639fs*9	c.1913delC	Unknown	Heterozygous	Unverified	Deletion - Frameshift	1:215620083..215620083	Unclustered	-0.320022	0.0360581
KCTD3	Resp	SW48	59.8	No	p.S145Y	c.434C>A	Unknown	Heterozygous	Unverified	Substitution - Missense	1:215579036..215579036	Unclustered	-0.320022	0.0360581
KCTD3	Resp	SW48	59.8	No	p.S806fs*>10	c.2410delA	Previously Reported	Heterozygous	Unverified	Deletion - Frameshift	1:215620580..215620580	Unclustered	-0.320022	0.0360581
KIAA0408	Nonresp	Colo 205	64.2	No	p.N592K	c.1776T>A	Unknown	Homozygous	Unverified	Substitution - Missense	6:127446543..127446543	Unclustered	-0.0662847	0.045899
KIAA0408	Nonresp	LNCaP clone FGC	69.1	No	p.S157I	c.470G>T	Unknown	Heterozygous	Unverified	Substitution - Missense	6:127450018..127450018	Unclustered	-0.0662847	0.045899
KIAA0408	Nonresp	MDA-MB-453	79	No	p.E417K	c.1249G>A	Previously Reported	Heterozygous	Unverified	Substitution - Missense	6:127447070..127447070	Unclustered	-0.0662847	0.045899
KIAA0494	Nonresp	C3A	111.5	No	p.?	c.988-2A>C	Unknown	Heterozygous	Unverified	Unknown	1:46686872..46686872	Unclustered	0.116467	0.000239344
KIAA0494	Nonresp	C3A	111.5	No	p.N127D	c.379A>G	Unknown	Heterozygous	Unverified	Substitution - Missense	1:46708007..46708007	Unclustered	0.116467	0.000239344
KIAA0494	Nonresp	FaDu	110.7	No	p.K20E	c.58A>G	Unknown	Heterozygous	Unverified	Substitution - Missense	1:46718030..46718030	Unclustered	0.116467	0.000239344
KIAA0494	Nonresp	HCT-15	106	No	p.L235S	c.704T>C	Unknown	Heterozygous	Unverified	Substitution - Missense	1:46689678..46689678	Unclustered	0.116467	0.000239344
KIAA0494	Nonresp	SK-N-AS	89.8	No	p.I198fs*5	c.591delC	Unknown	Heterozygous	Unverified	Deletion - Frameshift	1:46691926..46691926	Unclustered	0.116467	0.000239344
KIAA0825	Resp	MDA-MB-231	47.6	No	p.E1183K	c.3547G>A	Unknown	Homozygous	Unverified	Substitution - Missense	5:94386314..94386314	Unclustered	-0.225262	2.18359e-11
KIAA0825	Resp	NCI-H460	51.3	No	p.T590A	c.1768A>G	Unknown	Heterozygous	Unverified	Substitution - Missense	5:94470065..94470065	Unclustered	-0.225262	2.18359e-11
KIAA0889	Resp	NCI-H1792	20	No	p.S1544L	c.4631C>T	Unknown	Heterozygous	Unverified	Substitution - Missense	20:36793451..36793451	Unclustered	-0.320022	0.0360581
KIAA0889	Resp	SW48	59.8	No	p.?	c.3482+7G>A	Unknown	Heterozygous	Unverified	Unknown	20:36796875..36796875	Unclustered	-0.320022	0.0360581
KIAA0889	Resp	SW48	59.8	No	p.?	c.2768+7G>A	Unknown	Heterozygous	Unverified	Unknown	20:36796875..36796875	Unclustered	-0.320022	0.0360581
KIAA1161	Nonresp	BT-474	124.1	No	p.G291E	c.872G>A	Unknown	Homozygous	Unverified	Substitution - Missense	9:34371970..34371970	Unclustered	0.123582	0.00324216
KIAA1161	Nonresp	HCT-15	106	No	p.R265C	c.793C>T	Previously Reported	Heterozygous	Unverified	Substitution - Missense	9:34372049..34372049	Unclustered	0.123582	0.00324216
KIAA1161	Nonresp	J82	86.4	No	p.G623R	c.1867G>C	Unknown	Heterozygous	Unverified	Substitution - Missense	9:34370975..34370975	Unclustered	0.123582	0.00324216
KIAA1161	Nonresp	SKOV-3	107.9	No	p.A339T	c.1015G>A	Unknown	Heterozygous	Unverified	Substitution - Missense	9:34371827..34371827	Unclustered	0.123582	0.00324216
KIAA1456	Nonresp	AsPC-1	96.7	No	p.E147K	c.439G>A	Unknown	Heterozygous	Unverified	Substitution - Missense	8:13021379..13021379	Unclustered	0.0974082	0.00105627
KIAA1456	Nonresp	HCT-15	106	No	p.S203T	c.607T>A	Unknown	Heterozygous	Unverified	Substitution - Missense	8:13021547..13021547	Unclustered	0.0974082	0.00105627
KIAA1467	Nonresp	COLO 829	67.5	No	p.R302*	c.904C>T	Previously Reported	Heterozygous	Unverified	Substitution - Nonsense	12:13066691..13066691	Unclustered	-0.112283	0.000771934
KIAA1467	Resp	SW48	59.8	No	p.D343V	c.1028A>T	Unknown	Heterozygous	Unverified	Substitution - Missense	12:13067182..13067182	Unclustered	-0.112283	0.000771934
KIAA1468	Nonresp	BT-474	124.1	No	p.D502N	c.1504G>A	Unknown	Heterozygous	Unverified	Substitution - Missense	18:62231249..62231249	Unclustered	0.118011	0.0332023
KIAA1468	Nonresp	BT-474	124.1	No	p.D502N	c.1504G>A	Previously Reported	Heterozygous	Unverified	Substitution - Missense	18:62231249..62231249	Unclustered	0.118011	0.0332023
KIAA1468	Nonresp	Cal 27	86.3	No	p.I661M	c.1983C>G	Unknown	Homozygous	Unverified	Substitution - Missense	18:62258034..62258034	Unclustered	0.118011	0.0332023
KIAA1468	Nonresp	HCT-15	106	No	p.L683M	c.2047T>A	Unknown	Heterozygous	Unverified	Substitution - Missense	18:62258521..62258521	Unclustered	0.118011	0.0332023
KIAA1468	Nonresp	HCT-15	106	No	p.R596C	c.1786C>T	Unknown	Heterozygous	Unverified	Substitution - Missense	18:62252716..62252716	Unclustered	0.118011	0.0332023
KIAA1468	Nonresp	HCT-15	106	No	p.R596C	c.1786C>T	Previously Reported	Heterozygous	Unverified	Substitution - Missense	18:62252716..62252716	Unclustered	0.118011	0.0332023
KIAA1683	Nonresp	LNCaP clone FGC	69.1	No	p.T336A	c.1006A>G	Unknown	Heterozygous	Unverified	Substitution - Missense	19:18266534..18266534	Unclustered	-0.0907475	0.00435153
KIAA1683	Nonresp	LNCaP clone FGC	69.1	No	p.G886D	c.2657G>A	Unknown	Heterozygous	Unverified	Substitution - Missense	19:18264883..18264883	Unclustered	-0.0907475	0.00435153
KIAA1683	Nonresp	MES-SA	72.3	No	p.V887M	c.2659G>A	Unknown	Heterozygous	Unverified	Substitution - Missense	19:18264881..18264881	Unclustered	-0.0907475	0.00435153
KIAA1683	Resp	SW48	59.8	No	p.D162fs*27	c.484delG	Unknown	Heterozygous	Unverified	Deletion - Frameshift	19:18267056..18267056	Unclustered	-0.0907475	0.00435153
KIAA1715	Nonresp	AsPC-1	96.7	No	p.E209K	c.625G>A	Unknown	Heterozygous	Unverified	Substitution - Missense	2:175947561..175947561	Unclustered	0.120158	1.91157e-06
KIAA1715	Nonresp	FaDu	110.7	No	p.T131M	c.392C>T	Unknown	Heterozygous	Unverified	Substitution - Missense	2:175964555..175964555	Unclustered	0.120158	1.91157e-06
KIAA1715	Nonresp	HCT-15	106	No	p.A338T	c.1012G>A	Unknown	Heterozygous	Unverified	Substitution - Missense	2:175937479..175937479	Unclustered	0.120158	1.91157e-06
KIAA1715	Nonresp	HCT-15	106	No	p.A307T	c.919G>A	Unknown	Heterozygous	Unverified	Substitution - Missense	2:175937479..175937479	Unclustered	0.120158	1.91157e-06
KIAA1715	Nonresp	SKOV-3	107.9	No	p.R253Q	c.758G>A	Unknown	Heterozygous	Unverified	Substitution - Missense	2:175939606..175939606	Unclustered	0.120158	1.91157e-06
KIAA1715	Nonresp	SKOV-3	107.9	No	p.R284Q	c.851G>A	Unknown	Heterozygous	Unverified	Substitution - Missense	2:175939606..175939606	Unclustered	0.120158	1.91157e-06
KIAA1731	Nonresp	C3A	111.5	No	p.S2490L	c.7469C>T	Unknown	Heterozygous	Unverified	Substitution - Missense	11:93729680..93729680	Unclustered	0.082604	0.0433106
KIAA1731	Nonresp	C3A	111.5	No	p.S2489L	c.7466C>T	Unknown	Heterozygous	Unverified	Substitution - Missense	11:93729680..93729680	Unclustered	0.082604	0.0433106
KIAA1731	Nonresp	CAL-62	93	No	p.T486A	c.1456A>G	Unknown	Homozygous	Unverified	Substitution - Missense	11:93691953..93691953	Unclustered	0.082604	0.0433106
KIAA1731	Nonresp	HCT-15	106	No	p.A1368S	c.4102G>T	Unknown	Heterozygous	Unverified	Substitution - Missense	11:93699014..93699014	Unclustered	0.082604	0.0433106
KIAA1731	Nonresp	MDA-MB-453	79	No	p.D2148H	c.6442G>C	Unknown	Heterozygous	Unverified	Substitution - Missense	11:93725774..93725774	Unclustered	0.082604	0.0433106
KIR2DL3	Nonresp	DU 145	79.2	No	p.A275E	c.824C>A	Unknown	Heterozygous	Unverified	Substitution - Missense	19:54783492..54783492	Unclustered	-0.0634296	0.033729
KIR2DL3	Nonresp	Hep 3B	62.8	No	p.E208D	c.624G>C	Unknown	Heterozygous	Unverified	Substitution - Missense	19:54744048..54744048	Unclustered	-0.0634296	0.033729
KIR2DL3	Nonresp	LNCaP clone FGC	69.1	No	p.S81F	c.242C>T	Unknown	Heterozygous	Unverified	Substitution - Missense	19:54742151..54742151	Unclustered	-0.0634296	0.033729
KIR2DL3	Nonresp	PC-3	74.4	No	p.T286S	c.856A>T	Unknown	Heterozygous	Unverified	Substitution - Missense	19:54783524..54783524	Unclustered	-0.0634296	0.033729
KIRREL	Nonresp	HCT 116	83.4	No	p.P120fs*11	c.354delC	Unknown	Heterozygous	Unverified	Deletion - Frameshift	1:158084423..158084423	Unclustered	0.147973	0.0264844
KIRREL	Nonresp	HCT-15	106	No	p.V459M	c.1375G>A	Previously Reported	Heterozygous	Unverified	Substitution - Missense	1:158091412..158091412	Unclustered	0.147973	0.0264844
KIRREL	Nonresp	HCT-15	106	No	p.V443M	c.1327G>A	Previously Reported	Heterozygous	Unverified	Substitution - Missense	1:158091412..158091412	Unclustered	0.147973	0.0264844
KIRREL	Nonresp	HCT-15	106	No	p.V279M	c.835G>A	Previously Reported	Heterozygous	Unverified	Substitution - Missense	1:158091412..158091412	Unclustered	0.147973	0.0264844
KIRREL	Nonresp	SKOV-3	107.9	No	p.P222H	c.665C>A	Unknown	Heterozygous	Unverified	Substitution - Missense	1:158087758..158087758	Unclustered	0.147973	0.0264844
KIRREL	Nonresp	SKOV-3	107.9	No	p.P58H	c.173C>A	Unknown	Heterozygous	Unverified	Substitution - Missense	1:158087758..158087758	Unclustered	0.147973	0.0264844
KIRREL	Nonresp	T-47D	149.1	No	p.I339T	c.1016T>C	Previously Reported	Heterozygous	Unverified	Substitution - Missense	1:158093375..158093375	Unclustered	0.147973	0.0264844
KIRREL	Nonresp	T-47D	149.1	No	p.I503T	c.1508T>C	Previously Reported	Heterozygous	Unverified	Substitution - Missense	1:158093375..158093375	Unclustered	0.147973	0.0264844
KIRREL	Nonresp	T-47D	149.1	No	p.I519T	c.1556T>C	Previously Reported	Heterozygous	Unverified	Substitution - Missense	1:158093375..158093375	Unclustered	0.147973	0.0264844
KLF5	Resp	769-P	54.2	No	p.T267N	c.800C>A	Unknown	Heterozygous	Unverified	Substitution - Missense	13:73062399..73062399	Zinc-binding transcription factor	-0.156662	1.00459e-07
KLF5	Resp	HT-29	59.9	No	p.H389N	c.1165C>A	Previously Reported	Heterozygous	Unverified	Substitution - Missense	13:73063853..73063853	Zinc-binding transcription factor	-0.156662	1.00459e-07
KLF5	Resp	SW48	59.8	No	p.S388_H389>Y	c.1163_1165delCTC	Unknown	Heterozygous	Unverified	Complex - deletion inframe	13:73063851..73063853	Zinc-binding transcription factor	-0.156662	1.00459e-07
KLHDC10	Resp	CHL-1	16.6	No	p.L131F	c.391C>T	Unknown	Heterozygous	Unverified	Substitution - Missense	7:130116582..130116582	Unclustered	-0.339001	0.0435201
KLHDC10	Resp	SW48	59.8	No	p.W410C	c.1230G>T	Unknown	Heterozygous	Unverified	Substitution - Missense	7:130130647..130130647	Unclustered	-0.339001	0.0435201
KLHL18	Nonresp	LNCaP clone FGC	69.1	No	p.G424V	c.1271G>T	Unknown	Heterozygous	Unverified	Substitution - Missense	3:47342763..47342763	Unclustered	-0.0859597	0.0108734
KLHL18	Nonresp	PC-3	74.4	No	p.Y386C	c.1157A>G	Previously Reported	Heterozygous	Unverified	Substitution - Missense	3:47340607..47340607	Unclustered	-0.0859597	0.0108734
KLHL18	Resp	SW48	59.8	No	p.V564fs*>11	c.1687delG	Unknown	Heterozygous	Unverified	Deletion - Frameshift	3:47343903..47343903	Unclustered	-0.0859597	0.0108734
KLHL18	Resp	SW48	59.8	No	p.R513H	c.1538G>A	Unknown	Heterozygous	Unverified	Substitution - Missense	3:47343754..47343754	Unclustered	-0.0859597	0.0108734
KLHL20	Nonresp	A549	109.1	No	p.Y433H	c.1297T>C	Unknown	Heterozygous	Unverified	Substitution - Missense	1:173774306..173774306	Unclustered	0.0953967	0.0166704
KLHL20	Nonresp	Cal 27	86.3	No	p.N11S	c.32A>G	Unknown	Heterozygous	Unverified	Substitution - Missense	1:173733721..173733721	Unclustered	0.0953967	0.0166704
KLHL20	Nonresp	HCT-15	106	No	p.V465I	c.1393G>A	Unknown	Heterozygous	Unverified	Substitution - Missense	1:173774402..173774402	Unclustered	0.0953967	0.0166704
KLHL7	Resp	SNU-449	56.4	No	p.K361N	c.1083A>C	Unknown	Heterozygous	Unverified	Substitution - Missense	7:23165910..23165910	Unclustered	-0.153053	8.51565e-08
KLHL7	Resp	SNU-449	56.4	No	p.K383N	c.1149A>C	Unknown	Heterozygous	Unverified	Substitution - Missense	7:23165910..23165910	Unclustered	-0.153053	8.51565e-08
KLHL7	Resp	SW48	59.8	No	p.A105V	c.314C>T	Unknown	Heterozygous	Unverified	Substitution - Missense	7:23124778..23124778	Unclustered	-0.153053	8.51565e-08
KLHL7	Resp	SW48	59.8	No	p.A83V	c.248C>T	Unknown	Heterozygous	Unverified	Substitution - Missense	7:23124778..23124778	Unclustered	-0.153053	8.51565e-08
KLHL7	Resp	SW48	59.8	No	p.V310M	c.928G>A	Unknown	Heterozygous	Unverified	Substitution - Missense	7:23165755..23165755	Unclustered	-0.153053	8.51565e-08
KLHL7	Resp	SW48	59.8	No	p.V332M	c.994G>A	Unknown	Heterozygous	Unverified	Substitution - Missense	7:23165755..23165755	Unclustered	-0.153053	8.51565e-08
KRT12	Nonresp	LNCaP clone FGC	69.1	No	p.R313Q	c.938G>A	Previously Reported	Heterozygous	Unverified	Substitution - Missense	17:40863734..40863734	Unclustered	-0.106928	0.00332107
KRT12	Resp	SW48	59.8	No	p.D175N	c.523G>A	Unknown	Heterozygous	Unverified	Substitution - Missense	17:40866664..40866664	Unclustered	-0.106928	0.00332107
KRT34	Nonresp	FaDu	110.7	No	p.E154D	c.462G>T	Unknown	Heterozygous	Unverified	Substitution - Missense	17:41381911..41381911	Unclustered	0.127889	3.00074e-08
KRT34	Nonresp	HCT-15	106	No	p.L218M	c.652C>A	Previously Reported	Heterozygous	Unverified	Substitution - Missense	17:41381118..41381118	Unclustered	0.127889	3.00074e-08
KRT35	Resp	RD	35.5	No	p.Y397*	c.1191C>G	Unknown	Heterozygous	Unverified	Substitution - Nonsense	17:41477547..41477547	Unclustered	-0.241146	0.00710135
KRT35	Resp	SW48	59.8	No	p.W287*	c.861G>A	Unknown	Heterozygous	Unverified	Substitution - Nonsense	17:41478846..41478846	Unclustered	-0.241146	0.00710135
KRTAP10-12	Resp	769-P	54.2	No	p.R208C	c.622C>T	Unknown	Heterozygous	Unverified	Substitution - Missense	21:44697823..44697823	Unclustered	-0.35249	0.0102382
KRTAP10-12	Resp	NCI-H1792	20	No	p.V195M	c.583G>A	Unknown	Homozygous	Unverified	Substitution - Missense	21:44697784..44697784	Unclustered	-0.35249	0.0102382
KRTAP21-1	Resp	HCC1395	59.5	No	p.G15S	c.43G>A	Previously Reported	Heterozygous	Unverified	Substitution - Missense	21:30755336..30755336	Unclustered	-0.321682	0.0341515
KRTAP21-1	Resp	NCI-H1792	20	No	p.C36S	c.106T>A	Unknown	Heterozygous	Unverified	Substitution - Missense	21:30755273..30755273	Unclustered	-0.321682	0.0341515
KRTAP21-1	Resp	NCI-H1792	20	No	p.C36S	c.107G>C	Unknown	Heterozygous	Unverified	Substitution - Missense	21:30755272..30755272	Unclustered	-0.321682	0.0341515
LAIR1	Nonresp	647-V	95.9	No	p.?	c.664+8G>A	Unknown	Heterozygous	Unverified	Unknown	19:54356222..54356222	Unclustered	0.128756	0.0398351
LAIR1	Nonresp	MCF7	121.3	No	p.A266fs*>22	c.797delC	Previously Reported	Heterozygous	Unverified	Deletion - Frameshift	19:54355335..54355335	Unclustered	0.128756	0.0398351
LATS1	Nonresp	647-V	95.9	No	p.E802K	c.2404G>A	Unknown	Heterozygous	Unverified	Substitution - Missense	6:149680064..149680064	Serine/threonine protein kinase	0.126731	0.00257661
LATS1	Nonresp	BT-474	124.1	No	p.R63Q	c.188G>A	Unknown	Heterozygous	Unverified	Substitution - Missense	6:149701939..149701939	Serine/threonine protein kinase	0.126731	0.00257661
LATS1	Nonresp	HCT 116	83.4	No	p.P533fs*8	c.1596delT	Unknown	Heterozygous	Unverified	Deletion - Frameshift	6:149683493..149683493	Serine/threonine protein kinase	0.126731	0.00257661
LATS1	Nonresp	HCT-15	106	No	p.T851I	c.2552C>T	Previously Reported	Heterozygous	Unverified	Substitution - Missense	6:149679916..149679916	Serine/threonine protein kinase	0.126731	0.00257661
LATS1	Nonresp	MCF7	121.3	No	p.D1043N	c.3127G>A	Previously Reported	Heterozygous	Unverified	Substitution - Missense	6:149661995..149661995	Serine/threonine protein kinase	0.126731	0.00257661
LCE2B	Nonresp	FaDu	110.7	No	p.Q7K	c.19C>A	Unknown	Heterozygous	Unverified	Substitution - Missense	1:152686862..152686862	Unclustered	0.211048	0.0130425
LCE2B	Nonresp	T-47D	149.1	No	p.P22A	c.64C>G	Unknown	Heterozygous	Unverified	Substitution - Missense	1:152686907..152686907	Unclustered	0.211048	0.0130425
LDLRAD3	Nonresp	C3A	111.5	No	p.F25C	c.74T>G	Unknown	Heterozygous	Unverified	Substitution - Missense	11:36036130..36036130	Unclustered	0.129532	7.16185e-08
LDLRAD3	Nonresp	HCT-15	106	No	p.D140N	c.418G>A	Previously Reported	Heterozygous	Unverified	Substitution - Missense	11:36098425..36098425	Unclustered	0.129532	7.16185e-08
LDLRAD3	Nonresp	HCT-15	106	No	p.?	c.454+6A>G	Unknown	Heterozygous	Unverified	Unknown	11:36098467..36098467	Unclustered	0.129532	7.16185e-08
LENG8	Nonresp	Calu-6	72.8	No	p.R455L	c.1364G>T	Unknown	Heterozygous	Unverified	Substitution - Missense	19:54456384..54456384	Unclustered	-0.0823513	0.0315759
LENG8	Nonresp	Mia PaCa-2	81.5	No	p.L610M	c.1828C>A	Unknown	Heterozygous	Unverified	Substitution - Missense	19:54457843..54457843	Unclustered	-0.0823513	0.0315759
LENG8	Resp	HT-29	59.9	No	p.P229S	c.685C>T	Unknown	Heterozygous	Unverified	Substitution - Missense	19:54454956..54454956	Unclustered	-0.0823513	0.0315759
LENG8	Resp	SW48	59.8	No	p.Q85_Y86insQ	c.255_256insCAG	Unknown	Heterozygous	Unverified	Insertion - In frame	19:54452692..54452693	Unclustered	-0.0823513	0.0315759
LGALS3BP	Nonresp	FaDu	110.7	No	p.E288K	c.862G>A	Unknown	Heterozygous	Unverified	Substitution - Missense	17:78972472..78972472	Unclustered	0.127889	3.00074e-08
LGALS3BP	Nonresp	HCT-15	106	No	p.A392T	c.1174G>A	Unknown	Heterozygous	Unverified	Substitution - Missense	17:78972160..78972160	Unclustered	0.127889	3.00074e-08
LGALS4	Nonresp	ES-2	77.1	No	p.P18T	c.52C>A	Unknown	Heterozygous	Unverified	Substitution - Missense	19:38812513..38812513	Unclustered	-0.109409	0.0159709
LGALS4	Resp	HCC1395	59.5	No	p.R240C	c.718C>T	Unknown	Homozygous	Unverified	Substitution - Missense	19:38802099..38802099	Unclustered	-0.109409	0.0159709
LGALS4	Resp	SNU-449	56.4	No	p.F101V	c.301T>G	Unknown	Heterozygous	Unverified	Substitution - Missense	19:38808782..38808782	Unclustered	-0.109409	0.0159709
LGSN	Nonresp	COLO 829	67.5	No	p.E5D	c.15G>C	Unknown	Heterozygous	Unverified	Substitution - Missense	6:63319929..63319929	Unclustered	-0.134135	0.00897627
LGSN	Nonresp	DU 145	79.2	No	p.A354E	c.1061C>A	Previously Reported	Homozygous	Unverified	Substitution - Missense	6:63280490..63280490	Unclustered	-0.134135	0.00897627
LGSN	Nonresp	Mia PaCa-2	81.5	No	p.A486D	c.1457C>A	Unknown	Homozygous	Unverified	Substitution - Missense	6:63280094..63280094	Unclustered	-0.134135	0.00897627
LGSN	Resp	MDA-MB-231	47.6	No	p.G427C	c.1279G>T	Previously Reported	Heterozygous	Unverified	Substitution - Missense	6:63280272..63280272	Unclustered	-0.134135	0.00897627
LGSN	Resp	RD	35.5	No	p.?	c.330+3G>T	Unknown	Heterozygous	Unverified	Unknown	6:63285584..63285584	Unclustered	-0.134135	0.00897627
LGSN	Resp	SW48	59.8	No	p.S24N	c.71G>A	Unknown	Heterozygous	Unverified	Substitution - Missense	6:63295005..63295005	Unclustered	-0.134135	0.00897627
LIMD1	Nonresp	C3A	111.5	No	p.V290F	c.868G>T	Unknown	Heterozygous	Unverified	Substitution - Missense	3:45595747..45595747	Unclustered	0.129532	7.16185e-08
LIMD1	Nonresp	HCT-15	106	No	p.G559D	c.1676G>A	Unknown	Heterozygous	Unverified	Substitution - Missense	3:45672724..45672724	Unclustered	0.129532	7.16185e-08
LIMK2	Nonresp	647-V	95.9	No	p.W44*	c.131G>A	Unknown	Heterozygous	Unverified	Substitution - Nonsense	22:31258368..31258368	Serine/threonine protein kinase	0.131126	5.15615e-05
LIMK2	Nonresp	647-V	95.9	No	p.W65*	c.194G>A	Unknown	Heterozygous	Unverified	Substitution - Nonsense	22:31258368..31258368	Serine/threonine protein kinase	0.131126	5.15615e-05
LIMK2	Nonresp	HCT-15	106	No	p.Y30*	c.90C>A	Previously Reported	Heterozygous	Unverified	Substitution - Nonsense	22:31258327..31258327	Serine/threonine protein kinase	0.131126	5.15615e-05
LIMK2	Nonresp	HCT-15	106	No	p.Y51*	c.153C>A	Previously Reported	Heterozygous	Unverified	Substitution - Nonsense	22:31258327..31258327	Serine/threonine protein kinase	0.131126	5.15615e-05
LIMK2	Nonresp	MCF7	121.3	No	p.T633I	c.1898C>T	Unknown	Heterozygous	Unverified	Substitution - Missense	22:31278422..31278422	Serine/threonine protein kinase	0.131126	5.15615e-05
LIMK2	Nonresp	SKOV-3	107.9	No	p.G520V	c.1559G>T	Previously Reported	Heterozygous	Unverified	Substitution - Missense	22:31273452..31273452	Serine/threonine protein kinase	0.131126	5.15615e-05
LIMK2	Nonresp	SKOV-3	107.9	No	p.G499V	c.1496G>T	Previously Reported	Heterozygous	Unverified	Substitution - Missense	22:31273452..31273452	Serine/threonine protein kinase	0.131126	5.15615e-05
LIPC	Resp	NCI-H1792	20	No	p.V328I	c.982G>A	Unknown	Heterozygous	Unverified	Substitution - Missense	15:58548503..58548503	Unclustered	-0.320022	0.0360581
LIPC	Resp	SW48	59.8	No	p.A299T	c.895G>A	Unknown	Heterozygous	Unverified	Substitution - Missense	15:58548416..58548416	Unclustered	-0.320022	0.0360581
LOC340578	Resp	769-P	54.2	No	p.G142R	c.424G>A	Unknown	Heterozygous	Unverified	Substitution - Missense	X:126165501..126165501	Unclustered	-0.161714	6.37691e-07
LOC340578	Resp	SW48	59.8	No	p.R246H	c.737G>A	Previously Reported	Heterozygous	Unverified	Substitution - Missense	X:126165188..126165188	Unclustered	-0.161714	6.37691e-07
LOC440345	Nonresp	Colo 205	64.2	No	p.?	c.3135-2A>C	Unknown	Heterozygous	Unverified	Unknown	16:21885318..21885318	Unclustered	-0.0662847	0.045899
LOC440345	Nonresp	Colo 205	64.2	No	p.K1195I	c.3584A>T	Unknown	Heterozygous	Unverified	Substitution - Missense	16:21881847..21881847	Unclustered	-0.0662847	0.045899
LOC440345	Nonresp	LNCaP clone FGC	69.1	No	p.T1076A	c.3226A>G	Unknown	Heterozygous	Unverified	Substitution - Missense	16:21885225..21885225	Unclustered	-0.0662847	0.045899
LOC440345	Nonresp	MDA-MB-453	79	No	p.E1109fs*1	c.3323_3324insC	Unknown	Heterozygous	Unverified	Insertion - Frameshift	16:21884979..21884980	Unclustered	-0.0662847	0.045899
LPHN1	Nonresp	BT-474	124.1	No	p.D625N	c.1873G>A	Unknown	Heterozygous	Unverified	Substitution - Missense	19:14159566..14159566	Unclustered	0.155154	0.000755675
LPHN1	Nonresp	HCT-15	106	No	p.?	c.409+2T>C	Unknown	Heterozygous	Unverified	Unknown	19:14167014..14167014	Unclustered	0.155154	0.000755675
LPIN2	Nonresp	C3A	111.5	No	p.I646M	c.1938C>G	Unknown	Heterozygous	Unverified	Substitution - Missense	18:2925224..2925224	Unclustered	0.0822311	0.043355
LPIN2	Nonresp	HCT 116	83.4	No	p.D319A	c.956A>C	Unknown	Heterozygous	Unverified	Substitution - Missense	18:2937904..2937904	Unclustered	0.0822311	0.043355
LPIN2	Nonresp	J82	86.4	No	p.T633N	c.1898C>A	Unknown	Heterozygous	Unverified	Substitution - Missense	18:2925264..2925264	Unclustered	0.0822311	0.043355
LPIN2	Nonresp	SKOV-3	107.9	No	p.L763M	c.2287C>A	Unknown	Heterozygous	Unverified	Substitution - Missense	18:2922087..2922087	Unclustered	0.0822311	0.043355
LRIF1	Nonresp	Calu-6	72.8	No	p.T426I	c.1277C>T	Unknown	Homozygous	Unverified	Substitution - Missense	1:110951607..110951607	Transcription regulator	-0.0640333	0.00772299
LRIF1	Nonresp	LNCaP clone FGC	69.1	No	p.V322A	c.965T>C	Unknown	Heterozygous	Unverified	Substitution - Missense	1:110951919..110951919	Transcription regulator	-0.0640333	0.00772299
LRIT2	Nonresp	DU 145	79.2	No	p.S302Y	c.905C>A	Previously Reported	Heterozygous	Unverified	Substitution - Missense	10:84222668..84222668	Unclustered	-0.115618	0.0365028
LRIT2	Resp	HT-29	59.9	No	p.W120*	c.359G>A	Previously Reported	Heterozygous	Unverified	Substitution - Nonsense	10:84224866..84224866	Unclustered	-0.115618	0.0365028
LRIT2	Resp	NCI-H460	51.3	No	p.L39P	c.116T>C	Previously Reported	Homozygous	Unverified	Substitution - Missense	10:84225109..84225109	Unclustered	-0.115618	0.0365028
LRP5	Nonresp	BT-474	124.1	No	p.S227W	c.680C>G	Unknown	Heterozygous	Unverified	Substitution - Missense	11:68357841..68357841	Unclustered	0.198711	1.96608e-15
LRP5	Nonresp	UM-UC-3	128.9	No	p.L647F	c.1941G>T	Unknown	Heterozygous	Unverified	Substitution - Missense	11:68406663..68406663	Unclustered	0.198711	1.96608e-15
LRRC56	Nonresp	647-V	95.9	No	p.R459P	c.1376G>C	Unknown	Heterozygous	Unverified	Substitution - Missense	11:554023..554023	Unclustered	0.057448	0.0178818
LRRC56	Nonresp	647-V	95.9	No	p.R511G	c.1531C>G	Unknown	Heterozygous	Unverified	Substitution - Missense	11:554178..554178	Unclustered	0.057448	0.0178818
LRRC56	Nonresp	647-V	95.9	No	p.?	c.1316-1G>C	Unknown	Heterozygous	Unverified	Unknown	11:553962..553962	Unclustered	0.057448	0.0178818
LRRC56	Nonresp	SK-N-AS	89.8	No	p.R64Q	c.191G>A	Unknown	Homozygous	Unverified	Substitution - Missense	11:541550..541550	Unclustered	0.057448	0.0178818
LRRIQ4	Resp	HT-29	59.9	No	p.E461K	c.1381G>A	Unknown	Heterozygous	Unverified	Substitution - Missense	3:169833034..169833034	Unclustered	-0.13972	5.00604e-08
LRRIQ4	Resp	SW48	59.8	No	p.D334H	c.1000G>C	Unknown	Heterozygous	Unverified	Substitution - Missense	3:169822921..169822921	Unclustered	-0.13972	5.00604e-08
LRRIQ4	Resp	SW48	59.8	No	p.L287P	c.860T>C	Unknown	Heterozygous	Unverified	Substitution - Missense	3:169822781..169822781	Unclustered	-0.13972	5.00604e-08
LSP1	Nonresp	AsPC-1	96.7	No	p.Q109P	c.326A>C	Unknown	Heterozygous	Unverified	Substitution - Missense	11:1883945..1883945	Unclustered	0.0974082	0.00105627
LSP1	Nonresp	AsPC-1	96.7	No	p.Q171P	c.512A>C	Unknown	Heterozygous	Unverified	Substitution - Missense	11:1883945..1883945	Unclustered	0.0974082	0.00105627
LSP1	Nonresp	HCT-15	106	No	p.D153G	c.458A>G	Unknown	Heterozygous	Unverified	Substitution - Missense	11:1883520..1883520	Unclustered	0.0974082	0.00105627
LSP1	Nonresp	HCT-15	106	No	p.D91G	c.272A>G	Unknown	Heterozygous	Unverified	Substitution - Missense	11:1883520..1883520	Unclustered	0.0974082	0.00105627
LUZP2	Nonresp	Cal 27	86.3	No	p.S135I	c.404G>T	Unknown	Heterozygous	Unverified	Substitution - Missense	11:24905998..24905998	Unclustered	-0.140515	0.0404654
LUZP2	Resp	HT-29	59.9	No	p.N276K	c.828T>A	Unknown	Heterozygous	Unverified	Substitution - Missense	11:25050100..25050100	Unclustered	-0.140515	0.0404654
LUZP2	Resp	RD	35.5	No	p.T272P	c.814A>C	Unknown	Heterozygous	Unverified	Substitution - Missense	11:25050086..25050086	Unclustered	-0.140515	0.0404654
LUZP2	Resp	SW48	59.8	No	p.I345fs*>2	c.1028delA	Unknown	Heterozygous	Unverified	Deletion - Frameshift	11:25078645..25078645	Unclustered	-0.140515	0.0404654
LYNX1	Nonresp	LNCaP clone FGC	69.1	No	p.S61G	c.181A>G	Unknown	Heterozygous	Unverified	Substitution - Missense	8:142775337..142775337	Unclustered	-0.106928	0.00332107
LYNX1	Resp	SW48	59.8	No	p.L95F	c.285G>T	Unknown	Heterozygous	Unverified	Substitution - Missense	8:142764716..142764716	Unclustered	-0.106928	0.00332107
LYNX1	Resp	SW48	59.8	No	p.L61F	c.183G>T	Unknown	Heterozygous	Unverified	Substitution - Missense	8:142764716..142764716	Unclustered	-0.106928	0.00332107
MAGEB10	Nonresp	A549	109.1	No	p.L274Q	c.821T>A	Previously Reported	Homozygous	Unverified	Substitution - Missense	X:27822127..27822127	Unclustered	0.0895665	0.0480815
MAGEB10	Nonresp	HCT-15	106	No	p.Y124C	c.371A>G	Unknown	Homozygous	Unverified	Substitution - Missense	X:27821677..27821677	Unclustered	0.0895665	0.0480815
MAGEB10	Nonresp	SW620	82.6	No	p.R10H	c.29G>A	Previously Reported	Homozygous	Unverified	Substitution - Missense	X:27821335..27821335	Unclustered	0.0895665	0.0480815
MAGI2	Nonresp	LNCaP clone FGC	69.1	No	p.?	c.737-2A>T	Unknown	Heterozygous	Unverified	Unknown	7:78343962..78343962	Unclustered	-0.106928	0.00332107
MAGI2	Nonresp	LNCaP clone FGC	69.1	No	p.?	c.1226-2A>T	Unknown	Heterozygous	Unverified	Unknown	7:78343962..78343962	Unclustered	-0.106928	0.00332107
MAGI2	Resp	SW48	59.8	No	p.E46fs*2	c.136delG	Unknown	Heterozygous	Unverified	Deletion - Frameshift	7:79453185..79453185	Unclustered	-0.106928	0.00332107
MAGI2	Resp	SW48	59.8	No	p.G873R	c.2617G>A	Unknown	Heterozygous	Unverified	Substitution - Missense	7:78160253..78160253	Unclustered	-0.106928	0.00332107
MAGI2	Resp	SW48	59.8	No	p.Y827C	c.2480A>G	Unknown	Heterozygous	Unverified	Substitution - Missense	7:78168032..78168032	Unclustered	-0.106928	0.00332107
MAOA	Resp	HCC1395	59.5	No	p.D15E	c.45C>A	Previously Reported	Homozygous	Unverified	Substitution - Missense	X:43656386..43656386	Unclustered	-0.141244	4.06933e-08
MAOA	Resp	SW48	59.8	No	p.A272V	c.815C>T	Unknown	Heterozygous	Unverified	Substitution - Missense	X:43731713..43731713	Unclustered	-0.141244	4.06933e-08
MAP2K1	Nonresp	ES-2	77.1	Yes	p.D67N	c.199G>A	Previously Reported	Heterozygous	Unverified	Substitution - Missense	15:66435145..66435145	Unclustered	-0.120924	0.0203874
MAP2K1	Resp	NCI-H460	51.3	Yes	p.Y134C	c.401A>G	Unknown	Heterozygous	Unverified	Substitution - Missense	15:66436855..66436855	Unclustered	-0.120924	0.0203874
MAP2K1	Resp	SW48	59.8	Yes	p.H119Y	c.355C>T	Unknown	Heterozygous	Unverified	Substitution - Missense	15:66436809..66436809	Unclustered	-0.120924	0.0203874
MAP2K1	Resp	SW48	59.8	Yes	p.D351G	c.1052A>G	Unknown	Heterozygous	Unverified	Substitution - Missense	15:66489747..66489747	Unclustered	-0.120924	0.0203874
MAP2K1	Resp	SW48	59.8	Yes	p.Q56P	c.167A>C	Previously Reported	Heterozygous	Unverified	Substitution - Missense	15:66435113..66435113	Unclustered	-0.120924	0.0203874
MAP4	Nonresp	ACHN	87.1	No	p.G185*	c.553G>T	Unknown	Homozygous	Unverified	Substitution - Nonsense	3:47909689..47909689	Unclustered	0.0711319	0.035771
MAP4	Nonresp	CAL-62	93	No	p.P902L	c.2705C>T	Unknown	Homozygous	Unverified	Substitution - Missense	3:47870967..47870967	Unclustered	0.0711319	0.035771
MAP4	Nonresp	CAL-62	93	No	p.P633L	c.1898C>T	Unknown	Homozygous	Unverified	Substitution - Missense	3:47870967..47870967	Unclustered	0.0711319	0.035771
MAP4	Nonresp	CAL-62	93	No	p.P637L	c.1910C>T	Unknown	Homozygous	Unverified	Substitution - Missense	3:47870967..47870967	Unclustered	0.0711319	0.035771
MAP4	Nonresp	HCT-15	106	No	p.T310I	c.929C>T	Unknown	Heterozygous	Unverified	Substitution - Missense	3:47916898..47916898	Unclustered	0.0711319	0.035771
MAP4K3	Nonresp	C3A	111.5	No	p.P772S	c.2314C>T	Unknown	Heterozygous	Unverified	Substitution - Missense	2:39258582..39258582	Serine/threonine protein kinase	0.085666	0.0444016
MAP4K3	Nonresp	ES-2	77.1	No	p.A469E	c.1406C>A	Unknown	Heterozygous	Unverified	Substitution - Missense	2:39288189..39288189	Serine/threonine protein kinase	0.085666	0.0444016
MAP4K3	Nonresp	HCT-15	106	No	p.I666N	c.1997T>A	Previously Reported	Heterozygous	Unverified	Substitution - Missense	2:39267224..39267224	Serine/threonine protein kinase	0.085666	0.0444016
MAP4K3	Nonresp	HT-1376	90.1	No	p.G190fs*16	c.569delG	Unknown	Heterozygous	Unverified	Deletion - Frameshift	2:39326239..39326239	Serine/threonine protein kinase	0.085666	0.0444016
MAP4K3	Nonresp	MCF7	121.3	No	p.G52delG	c.155_157delGAG	Unknown	Heterozygous	Unverified	Deletion - In frame	2:39356337..39356339	Serine/threonine protein kinase	0.085666	0.0444016
MAP4K3	Nonresp	NCI-H358	77.3	No	p.Q381*	c.1141C>T	Unknown	Heterozygous	Unverified	Substitution - Nonsense	2:39299780..39299780	Serine/threonine protein kinase	0.085666	0.0444016
MAP7D3	Nonresp	22RV1	80	No	p.Q605fs*25	c.1813_1814insC	Previously Reported	Heterozygous	Unverified	Insertion - Frameshift	X:136232034..136232035	Unclustered	-0.197759	0.037299
MAP7D3	Nonresp	LNCaP clone FGC	69.1	No	p.Q605fs*25	c.1813_1814insC	Previously Reported	Heterozygous	Unverified	Insertion - Frameshift	X:136232034..136232035	Unclustered	-0.197759	0.037299
MAP7D3	Resp	CHL-1	16.6	No	p.S1034N	c.3101G>A	Unknown	Heterozygous	Unverified	Substitution - Missense	X:136222470..136222470	Unclustered	-0.197759	0.037299
MAP7D3	Resp	MDA-MB-231	47.6	No	p.R990C	c.2968C>T	Previously Reported	Heterozygous	Unverified	Substitution - Missense	X:136225971..136225971	Unclustered	-0.197759	0.037299
MARK4	Nonresp	22RV1	80	No	p.R265Q	c.794G>A	Previously Reported	Heterozygous	Unverified	Substitution - Missense	19:45277930..45277930	Serine/threonine protein kinase	-0.280329	0.0410781
MARK4	Resp	CHL-1	16.6	No	p.D328N	c.982G>A	Unknown	Heterozygous	Unverified	Substitution - Missense	19:45278591..45278591	Serine/threonine protein kinase	-0.280329	0.0410781
MARK4	Resp	RD	35.5	No	p.?	c.550-6C>T	Unknown	Homozygous	Unverified	Unknown	19:45271466..45271466	Serine/threonine protein kinase	-0.280329	0.0410781
MBOAT1	Nonresp	COLO 829	67.5	No	p.K293N	c.879G>T	Unknown	Heterozygous	Unverified	Substitution - Missense	6:20124436..20124436	Unclustered	-0.124439	0.0030112
MBOAT1	Resp	SNU-449	56.4	No	p.?	c.530+10G>A	Unknown	Heterozygous	Unverified	Unknown	6:20128689..20128689	Unclustered	-0.124439	0.0030112
ME3	Nonresp	647-V	95.9	No	p.R542Q	c.1625G>A	Unknown	Heterozygous	Unverified	Substitution - Missense	11:86442849..86442849	Unclustered	0.0954541	0.00233427
ME3	Nonresp	HCT-15	106	No	p.C275Y	c.824G>A	Previously Reported	Heterozygous	Unverified	Substitution - Missense	11:86465186..86465186	Unclustered	0.0954541	0.00233427
METTL11A	Resp	RD	35.5	No	p.Q144H	c.432G>C	Unknown	Heterozygous	Unverified	Substitution - Missense	9:129635224..129635224	Unclustered	-0.241146	0.00710135
METTL11A	Resp	SW48	59.8	No	p.V5A	c.14T>C	Unknown	Heterozygous	Unverified	Substitution - Missense	9:129632717..129632717	Unclustered	-0.241146	0.00710135
METTL23	Resp	MDA-MB-231	47.6	No	p.W148*	c.444G>A	Unknown	Heterozygous	Unverified	Substitution - Nonsense	17:76733557..76733557	Unclustered	-0.202748	1.28653e-06
METTL23	Resp	SNU-449	56.4	No	p.L157P	c.470T>C	Unknown	Heterozygous	Unverified	Substitution - Missense	17:76733583..76733583	Unclustered	-0.202748	1.28653e-06
MFAP3	Nonresp	AsPC-1	96.7	No	p.D118E	c.354C>G	Unknown	Heterozygous	Unverified	Substitution - Missense	5:154052978..154052978	Unclustered	0.0974082	0.00105627
MFAP3	Nonresp	HCT-15	106	No	p.W85L	c.254G>T	Previously Reported	Heterozygous	Unverified	Substitution - Missense	5:154049976..154049976	Unclustered	0.0974082	0.00105627
MFRP	Nonresp	647-V	95.9	No	p.?	c.1255+10C>T	Unknown	Heterozygous	Unverified	Unknown	11:119342863..119342863	Unclustered	0.073987	0.000120771
MFRP	Nonresp	AsPC-1	96.7	No	p.N159K	c.477C>G	Unknown	Heterozygous	Unverified	Substitution - Missense	11:119345584..119345584	Unclustered	0.073987	0.000120771
MGAM	Nonresp	A-498	78.8	No	p.L568P	c.1703T>C	Unknown	Heterozygous	Unverified	Substitution - Missense	7:142034295..142034295	Unclustered	0.0815624	0.0260707
MGAM	Nonresp	A549	109.1	No	p.G1334V	c.4001G>T	Unknown	Heterozygous	Unverified	Substitution - Missense	7:142059908..142059908	Unclustered	0.0815624	0.0260707
MGAM	Nonresp	BT-474	124.1	No	p.?	c.4654-10C>T	Unknown	Heterozygous	Unverified	Unknown	7:142094737..142094737	Unclustered	0.0815624	0.0260707
MGAM	Nonresp	BT-474	124.1	No	p.?	c.7345-10C>T	Unknown	Heterozygous	Unverified	Unknown	7:142094737..142094737	Unclustered	0.0815624	0.0260707
MGAM	Nonresp	Colo 320 HSR	87.6	No	p.G1080V	c.3239G>T	Unknown	Heterozygous	Unverified	Substitution - Missense	7:142054833..142054833	Unclustered	0.0815624	0.0260707
MGAM	Nonresp	DBTRG-05MG	78.5	No	p.?	c.5061+6T>C	Unknown	Heterozygous	Unverified	Unknown	7:142068709..142068709	Unclustered	0.0815624	0.0260707
MGAM	Nonresp	DU 145	79.2	No	p.S180Y	c.539C>A	Unknown	Heterozygous	Unverified	Substitution - Missense	7:142021064..142021064	Unclustered	0.0815624	0.0260707
MGAM	Nonresp	DU 145	79.2	No	p.A1740V	c.5219C>T	Unknown	Heterozygous	Unverified	Substitution - Missense	7:142074114..142074114	Unclustered	0.0815624	0.0260707
MGAM	Nonresp	FaDu	110.7	No	p.Y2102F	c.6305A>T	Unknown	Heterozygous	Unverified	Substitution - Missense	7:142083334..142083334	Unclustered	0.0815624	0.0260707
MGAM	Nonresp	HCT 116	83.4	No	p.E909K	c.2725G>A	Unknown	Heterozygous	Unverified	Substitution - Missense	7:142050784..142050784	Unclustered	0.0815624	0.0260707
MGAM	Nonresp	HCT-15	106	No	p.D538G	c.1613A>G	Unknown	Heterozygous	Unverified	Substitution - Missense	7:142032853..142032853	Unclustered	0.0815624	0.0260707
MGAM	Nonresp	HCT-15	106	No	p.V2570A	c.7709T>C	Unknown	Heterozygous	Unverified	Substitution - Missense	7:142097606..142097606	Unclustered	0.0815624	0.0260707
MGAM	Nonresp	HCT-15	106	No	p.V1005I	c.3013G>A	Unknown	Heterozygous	Unverified	Substitution - Missense	7:142052838..142052838	Unclustered	0.0815624	0.0260707
MGAM	Nonresp	HCT-15	106	No	p.V1673A	c.5018T>C	Unknown	Heterozygous	Unverified	Substitution - Missense	7:142097606..142097606	Unclustered	0.0815624	0.0260707
MGAM	Nonresp	HeLa	128.4	No	p.K1059N	c.3177G>C	Unknown	Heterozygous	Unverified	Substitution - Missense	7:142054771..142054771	Unclustered	0.0815624	0.0260707
MGAM	Nonresp	Mia PaCa-2	81.5	No	p.F1771V	c.5311T>G	Unknown	Heterozygous	Unverified	Substitution - Missense	7:142102665..142102665	Unclustered	0.0815624	0.0260707
MGAM	Nonresp	Mia PaCa-2	81.5	No	p.F2668V	c.8002T>G	Unknown	Heterozygous	Unverified	Substitution - Missense	7:142102665..142102665	Unclustered	0.0815624	0.0260707
MGAM	Nonresp	NCI-H23	81.5	No	p.G1322C	c.3964G>T	Unknown	Heterozygous	Unverified	Substitution - Missense	7:142059871..142059871	Unclustered	0.0815624	0.0260707
MGAM	Nonresp	NCI-H23	81.5	No	p.V163A	c.488T>C	Unknown	Heterozygous	Unverified	Substitution - Missense	7:142021013..142021013	Unclustered	0.0815624	0.0260707
MGAM	Nonresp	NCI-H23	81.5	No	p.?	c.6511-6C>G	Unknown	Heterozygous	Unverified	Unknown	7:142085827..142085827	Unclustered	0.0815624	0.0260707
MGAM	Nonresp	SKOV-3	107.9	No	p.T914A	c.2740A>G	Unknown	Homozygous	Unverified	Substitution - Missense	7:142050799..142050799	Unclustered	0.0815624	0.0260707
MGAM	Resp	769-P	54.2	No	p.?	c.1095+10G>T	Unknown	Heterozygous	Unverified	Unknown	7:142027237..142027237	Unclustered	0.0815624	0.0260707
MGAT4C	Nonresp	Calu-6	72.8	No	p.G438*	c.1312G>T	Unknown	Heterozygous	Unverified	Substitution - Nonsense	12:85979414..85979414	Unclustered	-0.0895912	0.00547456
MGAT4C	Nonresp	LNCaP clone FGC	69.1	No	p.I164V	c.490A>G	Unknown	Heterozygous	Unverified	Substitution - Missense	12:85980236..85980236	Unclustered	-0.0895912	0.00547456
MGAT4C	Nonresp	LNCaP clone FGC	69.1	No	p.?	c.296-10T>A	Unknown	Heterozygous	Unverified	Unknown	12:85980440..85980440	Unclustered	-0.0895912	0.00547456
MGAT4C	Resp	SW48	59.8	No	p.K98E	c.292A>G	Unknown	Heterozygous	Unverified	Substitution - Missense	12:85983526..85983526	Unclustered	-0.0895912	0.00547456
MKNK2	Nonresp	LNCaP clone FGC	69.1	No	p.Q408H	c.1224G>T	Unknown	Heterozygous	Unverified	Substitution - Missense	19:2039787..2039787	Serine/threonine protein kinase	-0.106928	0.00332107
MKNK2	Resp	SW48	59.8	No	p.V82I	c.244G>A	Unknown	Heterozygous	Unverified	Substitution - Missense	19:2046281..2046281	Serine/threonine protein kinase	-0.106928	0.00332107
MLH3	Nonresp	DBTRG-05MG	78.5	No	p.?	c.3281-8A>G	Unknown	Homozygous	Unverified	Unknown	14:75042485..75042485	Unclustered	-0.0889852	0.00784309
MLH3	Nonresp	Hep 3B	62.8	No	p.S663N	c.1988G>A	Unknown	Heterozygous	Unverified	Substitution - Missense	14:75047668..75047668	Unclustered	-0.0889852	0.00784309
MLH3	Nonresp	LNCaP clone FGC	69.1	No	p.I541V	c.1621A>G	Previously Reported	Heterozygous	Unverified	Substitution - Missense	14:75048035..75048035	Unclustered	-0.0889852	0.00784309
MLH3	Resp	SW48	59.8	No	p.M181I	c.543G>A	Previously Reported	Heterozygous	Unverified	Substitution - Missense	14:75049113..75049113	Unclustered	-0.0889852	0.00784309
MOGS	Nonresp	LNCaP clone FGC	69.1	No	p.A753V	c.2258C>T	Unknown	Heterozygous	Unverified	Substitution - Missense	2:74461531..74461531	Unclustered	-0.146766	0.00102818
MOGS	Resp	786-0	48.9	No	p.T612R	c.1835C>G	Previously Reported	Heterozygous	Unverified	Substitution - Missense	2:74461954..74461954	Unclustered	-0.146766	0.00102818
MOGS	Resp	SW48	59.8	No	p.P294fs*11	c.881delC	Previously Reported	Heterozygous	Unverified	Deletion - Frameshift	2:74462908..74462908	Unclustered	-0.146766	0.00102818
MORC2	Nonresp	CAL-62	93	No	p.R257H	c.770G>A	Unknown	Homozygous	Unverified	Substitution - Missense	22:30939990..30939990	Unclustered	0.0759623	0.0145551
MORC2	Nonresp	CAL-62	93	No	p.R319H	c.956G>A	Unknown	Homozygous	Unverified	Substitution - Missense	22:30939990..30939990	Unclustered	0.0759623	0.0145551
MORC2	Nonresp	HCT-15	106	No	p.A12D	c.35C>A	Unknown	Heterozygous	Unverified	Substitution - Missense	22:30967855..30967855	Unclustered	0.0759623	0.0145551
MORC2	Nonresp	HT-1376	90.1	No	p.D391H	c.1171G>C	Unknown	Heterozygous	Unverified	Substitution - Missense	22:30937827..30937827	Unclustered	0.0759623	0.0145551
MORC2	Nonresp	HT-1376	90.1	No	p.D772N	c.2314G>A	Unknown	Heterozygous	Unverified	Substitution - Missense	22:30934071..30934071	Unclustered	0.0759623	0.0145551
MORC2	Nonresp	HT-1376	90.1	No	p.D453H	c.1357G>C	Unknown	Heterozygous	Unverified	Substitution - Missense	22:30937827..30937827	Unclustered	0.0759623	0.0145551
MORC2	Nonresp	HT-1376	90.1	No	p.E707K	c.2119G>A	Unknown	Heterozygous	Unverified	Substitution - Missense	22:30934080..30934080	Unclustered	0.0759623	0.0145551
MORC2	Nonresp	HT-1376	90.1	No	p.D710N	c.2128G>A	Unknown	Heterozygous	Unverified	Substitution - Missense	22:30934071..30934071	Unclustered	0.0759623	0.0145551
MORC2	Nonresp	HT-1376	90.1	No	p.E769K	c.2305G>A	Unknown	Heterozygous	Unverified	Substitution - Missense	22:30934080..30934080	Unclustered	0.0759623	0.0145551
MORC3	Resp	MDA-MB-231	47.6	No	p.T469I	c.1406C>T	Unknown	Heterozygous	Unverified	Substitution - Missense	21:36360258..36360258	Unclustered	-0.302207	1.64069e-07
MORC3	Resp	RD	35.5	No	p.R848H	c.2543G>A	Unknown	Heterozygous	Unverified	Substitution - Missense	21:36372408..36372408	Unclustered	-0.302207	1.64069e-07
MOSC2	Nonresp	LNCaP clone FGC	69.1	No	p.A176V	c.527C>T	Unknown	Heterozygous	Unverified	Substitution - Missense	1:220761738..220761738	Unclustered	-0.137609	0.0230105
MOSC2	Resp	NCI-H460	51.3	No	p.T276M	c.827C>T	Unknown	Heterozygous	Unverified	Substitution - Missense	1:220780182..220780182	Unclustered	-0.137609	0.0230105
MPZ	Resp	CHL-1	16.6	No	p.E148*	c.442G>T	Unknown	Heterozygous	Unverified	Substitution - Nonsense	1:161306714..161306714	Unclustered	-0.339001	0.0435201
MPZ	Resp	CHL-1	16.6	No	p.E158*	c.472G>T	Unknown	Heterozygous	Unverified	Substitution - Nonsense	1:161306714..161306714	Unclustered	-0.339001	0.0435201
MPZ	Resp	SW48	59.8	No	p.S242fs*5	c.723delG	Unknown	Heterozygous	Unverified	Deletion - Frameshift	1:161305899..161305899	Unclustered	-0.339001	0.0435201
MPZ	Resp	SW48	59.8	No	p.E252fs*>7	c.754delG	Unknown	Heterozygous	Unverified	Deletion - Frameshift	1:161305899..161305899	Unclustered	-0.339001	0.0435201
MRGPRX1	Nonresp	A-498	78.8	No	p.A182T	c.544G>A	Unknown	Heterozygous	Unverified	Substitution - Missense	11:18934241..18934241	Unclustered	-0.0760832	0.0498654
MRGPRX1	Nonresp	LNCaP clone FGC	69.1	No	p.A71T	c.211G>A	Unknown	Heterozygous	Unverified	Substitution - Missense	11:18934574..18934574	Unclustered	-0.0760832	0.0498654
MRGPRX1	Resp	SW48	59.8	No	p.E157K	c.469G>A	Unknown	Heterozygous	Unverified	Substitution - Missense	11:18934316..18934316	Unclustered	-0.0760832	0.0498654
MTTP	Nonresp	DU 145	79.2	No	p.T40I	c.119C>T	Previously Reported	Heterozygous	Unverified	Substitution - Missense	4:99581962..99581962	Unclustered	-0.0681417	0.0359491
MTTP	Nonresp	LNCaP clone FGC	69.1	No	p.V862I	c.2584G>A	Previously Reported	Heterozygous	Unverified	Substitution - Missense	4:99622747..99622747	Unclustered	-0.0681417	0.0359491
MTTP	Nonresp	PC-3	74.4	No	p.?	c.2514-4A>G	Unknown	Heterozygous	Unverified	Unknown	4:99622673..99622673	Unclustered	-0.0681417	0.0359491
MTTP	Resp	HT-29	59.9	No	p.G865*	c.2593G>T	Unknown	Heterozygous	Unverified	Substitution - Nonsense	4:99622756..99622756	Unclustered	-0.0681417	0.0359491
MYBPC1	Nonresp	AsPC-1	96.7	No	p.R221S	c.661C>A	Unknown	Heterozygous	Unverified	Substitution - Missense	12:101636724..101636724	Unclustered	0.104848	0.0370367
MYBPC1	Nonresp	AsPC-1	96.7	No	p.R196S	c.586C>A	Unknown	Heterozygous	Unverified	Substitution - Missense	12:101636724..101636724	Unclustered	0.104848	0.0370367
MYBPC1	Nonresp	MCF7	121.3	No	p.I61T	c.182T>C	Unknown	Heterozygous	Unverified	Substitution - Missense	12:101629512..101629512	Unclustered	0.104848	0.0370367
MYBPC1	Nonresp	MCF7	121.3	No	p.I86T	c.257T>C	Unknown	Heterozygous	Unverified	Substitution - Missense	12:101629512..101629512	Unclustered	0.104848	0.0370367
MYBPC1	Nonresp	U-87 MG	89.6	No	p.G483R	c.1447G>A	Unknown	Heterozygous	Unverified	Substitution - Missense	12:101651389..101651389	Unclustered	0.104848	0.0370367
MYBPC1	Nonresp	U-87 MG	89.6	No	p.G508R	c.1522G>A	Unknown	Heterozygous	Unverified	Substitution - Missense	12:101651389..101651389	Unclustered	0.104848	0.0370367
MYL7	Nonresp	DU 145	79.2	No	p.S3N	c.8G>A	Unknown	Heterozygous	Unverified	Substitution - Missense	7:44141070..44141070	Unclustered	-0.089116	0.0342884
MYL7	Nonresp	Hep 3B	62.8	No	p.S117R	c.351C>G	Unknown	Heterozygous	Unverified	Substitution - Missense	7:44139808..44139808	Unclustered	-0.089116	0.0342884
MYL7	Resp	SW48	59.8	No	p.S109R	c.325A>C	Unknown	Heterozygous	Unverified	Substitution - Missense	7:44139834..44139834	Unclustered	-0.089116	0.0342884
MYLK2	Nonresp	C3A	111.5	No	p.I155F	c.463A>T	Unknown	Heterozygous	Unverified	Substitution - Missense	20:31820536..31820536	Serine/threonine protein kinase	0.104157	0.0133281
MYLK2	Nonresp	DU 145	79.2	No	p.?	c.1711-6C>A	Unknown	Heterozygous	Unverified	Unknown	20:31833711..31833711	Serine/threonine protein kinase	0.104157	0.0133281
MYLK2	Nonresp	DU 145	79.2	No	p.P45Q	c.134C>A	Unknown	Heterozygous	Unverified	Substitution - Missense	20:31820207..31820207	Serine/threonine protein kinase	0.104157	0.0133281
MYLK2	Nonresp	FaDu	110.7	No	p.E304K	c.910G>A	Previously Reported	Heterozygous	Unverified	Substitution - Missense	20:31824290..31824290	Serine/threonine protein kinase	0.104157	0.0133281
MYLK2	Nonresp	HCT-15	106	No	p.?	c.1577+7C>A	Unknown	Heterozygous	Unverified	Unknown	20:31831862..31831862	Serine/threonine protein kinase	0.104157	0.0133281
MYO1F	Resp	769-P	54.2	No	p.R646S	c.1936C>A	Unknown	Heterozygous	Unverified	Substitution - Missense	19:8536359..8536359	Unclustered	-0.175272	1.10976e-09
MYO1F	Resp	SNU-449	56.4	No	p.V57I	c.169G>A	Unknown	Homozygous	Unverified	Substitution - Missense	19:8554716..8554716	Unclustered	-0.175272	1.10976e-09
MYO6	Nonresp	FaDu	110.7	No	p.I147V	c.439A>G	Unknown	Homozygous	Unverified	Substitution - Missense	6:75832889..75832889	Unclustered	0.127889	3.00074e-08
MYO6	Nonresp	HCT-15	106	No	p.P1042L	c.3125C>T	Unknown	Heterozygous	Unverified	Substitution - Missense	6:75894828..75894828	Unclustered	0.127889	3.00074e-08
MYO7B	Nonresp	AsPC-1	96.7	No	p.L2027fs*60	c.6076_6077insT	Unknown	Heterozygous	Unverified	Insertion - Frameshift	2:127636575..127636576	Unclustered	0.0974082	0.00105627
MYO7B	Nonresp	AsPC-1	96.7	No	p.L2271fs*60	c.6809_6810insT	Unknown	Heterozygous	Unverified	Insertion - Frameshift	2:127636576..127636577	Unclustered	0.0974082	0.00105627
MYO7B	Nonresp	AsPC-1	96.7	No	p.L2271fs*60	c.6808_6809insT	Unknown	Heterozygous	Unverified	Insertion - Frameshift	2:127636575..127636576	Unclustered	0.0974082	0.00105627
MYO7B	Nonresp	AsPC-1	96.7	No	p.L2027fs*60	c.6077_6078insT	Unknown	Heterozygous	Unverified	Insertion - Frameshift	2:127636576..127636577	Unclustered	0.0974082	0.00105627
MYO7B	Nonresp	HCT-15	106	No	p.L328M	c.982C>A	Unknown	Heterozygous	Unverified	Substitution - Missense	2:127578265..127578265	Unclustered	0.0974082	0.00105627
NANOGP1	Resp	RD	35.5	No	p.S8R	c.22A>C	Unknown	Heterozygous	Unverified	Substitution - Missense	12:7895518..7895518	Homeodomain transcription factor	-0.241146	0.00710135
NANOGP1	Resp	SW48	59.8	No	p.S144C	c.430A>T	Unknown	Heterozygous	Unverified	Substitution - Missense	12:7898634..7898634	Homeodomain transcription factor	-0.241146	0.00710135
NBR1	Nonresp	LNCaP clone FGC	69.1	No	p.T951I	c.2852C>T	Unknown	Heterozygous	Unverified	Substitution - Missense	17:43210025..43210025	Unclustered	-0.118942	0.00883265
NBR1	Resp	SNU-449	56.4	No	p.?	c.1524+8T>C	Unknown	Heterozygous	Unverified	Unknown	17:43193646..43193646	Unclustered	-0.118942	0.00883265
NCEH1	Resp	MDA-MB-231	47.6	No	p.S140N	c.419G>A	Previously Reported	Heterozygous	Unverified	Substitution - Missense	3:172647930..172647930	Unclustered	-0.188362	0.000135677
NCEH1	Resp	SW48	59.8	No	p.R5C	c.13C>T	Unknown	Heterozygous	Unverified	Substitution - Missense	3:172711068..172711068	Unclustered	-0.188362	0.000135677
NCSTN	Nonresp	FaDu	110.7	No	p.A440T	c.1318G>A	Unknown	Heterozygous	Unverified	Substitution - Missense	1:160355680..160355680	Unclustered	0.127889	3.00074e-08
NCSTN	Nonresp	FaDu	110.7	No	p.A460T	c.1378G>A	Unknown	Heterozygous	Unverified	Substitution - Missense	1:160355680..160355680	Unclustered	0.127889	3.00074e-08
NCSTN	Nonresp	HCT-15	106	No	p.?	c.1352+1G>A	Unknown	Heterozygous	Unverified	Unknown	1:160354291..160354291	Unclustered	0.127889	3.00074e-08
NCSTN	Nonresp	HCT-15	106	No	p.?	c.1292+1G>A	Unknown	Heterozygous	Unverified	Unknown	1:160354291..160354291	Unclustered	0.127889	3.00074e-08
NEFM	Resp	HT-29	59.9	No	p.P660Q	c.1979C>A	Unknown	Homozygous	Unverified	Substitution - Missense	8:24917834..24917834	Unclustered	-0.13972	5.00604e-08
NEFM	Resp	SW48	59.8	No	p.Q566L	c.1697A>T	Unknown	Heterozygous	Unverified	Substitution - Missense	8:24917552..24917552	Unclustered	-0.13972	5.00604e-08
NFATC3	Nonresp	HCT-15	106	No	p.Q497H	c.1491G>T	Previously Reported	Heterozygous	Unverified	Substitution - Missense	16:68157958..68157958	Unclustered	0.0936592	0.0155436
NFATC3	Nonresp	J82	86.4	No	p.N119fs*5	c.353_356delCTAA	Unknown	Heterozygous	Unverified	Deletion - Frameshift	16:68122236..68122239	Unclustered	0.0936592	0.0155436
NFATC3	Nonresp	SKOV-3	107.9	No	p.S54P	c.160T>C	Unknown	Heterozygous	Unverified	Substitution - Missense	16:68122043..68122043	Unclustered	0.0936592	0.0155436
NFYC	Nonresp	C3A	111.5	No	p.T343S	c.1028C>G	Unknown	Heterozygous	Unverified	Substitution - Missense	1:40770479..40770479	Zinc-binding transcription factor	0.0946907	0.0399955
NFYC	Nonresp	HCT 116	83.4	No	p.Q419*	c.1255C>T	Unknown	Heterozygous	Unverified	Substitution - Nonsense	1:40770706..40770706	Zinc-binding transcription factor	0.0946907	0.0399955
NFYC	Nonresp	HCT 116	83.4	No	p.?	c.889-3C>T	Unknown	Heterozygous	Unverified	Unknown	1:40770706..40770706	Zinc-binding transcription factor	0.0946907	0.0399955
NFYC	Nonresp	HCT 116	83.4	No	p.?	c.946-3C>T	Unknown	Heterozygous	Unverified	Unknown	1:40770706..40770706	Zinc-binding transcription factor	0.0946907	0.0399955
NFYC	Nonresp	HCT-15	106	No	p.V191M	c.571G>A	Unknown	Heterozygous	Unverified	Substitution - Missense	1:40762897..40762897	Zinc-binding transcription factor	0.0946907	0.0399955
NLRC5	Nonresp	HCT-15	106	No	p.A737D	c.2210C>A	Previously Reported	Heterozygous	Unverified	Substitution - Missense	16:57028352..57028352	Unclustered	0.129165	0.0224797
NLRC5	Nonresp	HeLa	128.4	No	p.R1126H	c.3377G>A	Unknown	Heterozygous	Unverified	Substitution - Missense	16:57047583..57047583	Unclustered	0.129165	0.0224797
NLRC5	Nonresp	U-87 MG	89.6	No	p.P3L	c.8C>T	Unknown	Heterozygous	Unverified	Substitution - Missense	16:57020720..57020720	Unclustered	0.129165	0.0224797
NME7	Nonresp	647-V	95.9	No	p.F221fs*15	c.662_663insG	Unknown	Heterozygous	Unverified	Insertion - Frameshift	1:169287394..169287395	Unclustered	0.0851218	0.00204659
NME7	Nonresp	CAL-62	93	No	p.R44C	c.130C>T	Previously Reported	Homozygous	Unverified	Substitution - Missense	1:169323265..169323265	Unclustered	0.0851218	0.00204659
NME7	Nonresp	HCT-15	106	No	p.A214V	c.641C>T	Unknown	Heterozygous	Unverified	Substitution - Missense	1:169298563..169298563	Unclustered	0.0851218	0.00204659
NME7	Nonresp	HCT-15	106	No	p.?	c.3+8C>T	Unknown	Heterozygous	Unverified	Unknown	1:169367700..169367700	Unclustered	0.0851218	0.00204659
NMRK1	Nonresp	LNCaP clone FGC	69.1	No	p.?	c.329+5G>T	Unknown	Heterozygous	Unverified	Unknown	9:75069890..75069890	Unclustered	-0.106928	0.00332107
NMRK1	Resp	SW48	59.8	No	p.Q139R	c.416A>G	Unknown	Heterozygous	Unverified	Substitution - Missense	9:75069088..75069088	Unclustered	-0.106928	0.00332107
NOC3L	Resp	SNU-449	56.4	No	p.R473Q	c.1418G>A	Unknown	Heterozygous	Unverified	Substitution - Missense	10:94344905..94344905	Unclustered	-0.153053	8.51565e-08
NOC3L	Resp	SW48	59.8	No	p.R614H	c.1841G>A	Previously Reported	Heterozygous	Unverified	Substitution - Missense	10:94339860..94339860	Unclustered	-0.153053	8.51565e-08
NOG	Resp	CHL-1	16.6	No	p.P42L	c.125C>T	Unknown	Heterozygous	Unverified	Substitution - Missense	17:56594348..56594348	Unclustered	-0.339001	0.0435201
NOG	Resp	SW48	59.8	No	p.G71V	c.212G>T	Unknown	Heterozygous	Unverified	Substitution - Missense	17:56594435..56594435	Unclustered	-0.339001	0.0435201
NOL8	Nonresp	C3A	111.5	No	p.N565S	c.1694A>G	Unknown	Heterozygous	Unverified	Substitution - Missense	9:92314931..92314931	Unclustered	0.126722	0.0227779
NOL8	Nonresp	DBTRG-05MG	78.5	No	p.?	c.282-7G>T	Unknown	Heterozygous	Unverified	Unknown	9:92319363..92319363	Unclustered	0.126722	0.0227779
NOL8	Nonresp	ES-2	77.1	No	p.R359C	c.1075C>T	Previously Reported	Heterozygous	Unverified	Substitution - Missense	9:92315550..92315550	Unclustered	0.126722	0.0227779
NOL8	Nonresp	FaDu	110.7	No	p.R359C	c.1075C>T	Previously Reported	Heterozygous	Unverified	Substitution - Missense	9:92315550..92315550	Unclustered	0.126722	0.0227779
NOL8	Nonresp	HCT-15	106	No	p.E820K	c.2458G>A	Unknown	Heterozygous	Unverified	Substitution - Missense	9:92311160..92311160	Unclustered	0.126722	0.0227779
NOL8	Nonresp	HCT-15	106	No	p.R161C	c.481C>T	Previously Reported	Heterozygous	Unverified	Substitution - Missense	9:92318623..92318623	Unclustered	0.126722	0.0227779
NOL8	Nonresp	HCT-15	106	No	p.?	c.2903+8G>T	Unknown	Heterozygous	Unverified	Unknown	9:92305745..92305745	Unclustered	0.126722	0.0227779
NOL8	Nonresp	T-47D	149.1	No	p.V143L	c.427G>T	Unknown	Homozygous	Unverified	Substitution - Missense	9:92318677..92318677	Unclustered	0.126722	0.0227779
NOSIP	Nonresp	COLO 829	67.5	No	p.P297L	c.890C>T	Unknown	Heterozygous	Unverified	Substitution - Missense	19:49555767..49555767	Unclustered	-0.112283	0.000771934
NOSIP	Resp	SW48	59.8	No	p.R67C	c.199C>T	Unknown	Heterozygous	Unverified	Substitution - Missense	19:49558956..49558956	Unclustered	-0.112283	0.000771934
NPR2	Nonresp	Calu-6	72.8	No	p.C599R	c.1795T>C	Unknown	Homozygous	Unverified	Substitution - Missense	9:35802587..35802587	Unclustered	-0.0640333	0.00772299
NPR2	Nonresp	LNCaP clone FGC	69.1	No	p.R268fs*28	c.802delC	Unknown	Heterozygous	Unverified	Deletion - Frameshift	9:35794032..35794032	Unclustered	-0.0640333	0.00772299
NRXN2	Nonresp	BT-474	124.1	No	p.S336C	c.1007C>G	Unknown	Heterozygous	Unverified	Substitution - Missense	11:64622781..64622781	Unclustered	0.16734	6.19156e-07
NRXN2	Nonresp	BT-474	124.1	No	p.S1382C	c.4145C>G	Unknown	Heterozygous	Unverified	Substitution - Missense	11:64622781..64622781	Unclustered	0.16734	6.19156e-07
NRXN2	Nonresp	HCT-15	106	No	p.R522H	c.1565G>A	Previously Reported	Heterozygous	Unverified	Substitution - Missense	11:64667483..64667483	Unclustered	0.16734	6.19156e-07
NRXN2	Nonresp	MCF7	121.3	No	p.Q127K	c.379C>A	Unknown	Heterozygous	Unverified	Substitution - Missense	11:64635339..64635339	Unclustered	0.16734	6.19156e-07
NRXN2	Nonresp	MCF7	121.3	No	p.Q1173K	c.3517C>A	Unknown	Heterozygous	Unverified	Substitution - Missense	11:64635339..64635339	Unclustered	0.16734	6.19156e-07
NSD1	Nonresp	BT-474	124.1	No	p.L2063V	c.6187C>G	Unknown	Heterozygous	Unverified	Substitution - Missense	5:177288854..177288854	Unclustered	0.150295	0.0013214
NSD1	Nonresp	BT-474	124.1	Yes	p.L2063V	c.6187C>G	Unknown	Heterozygous	Unverified	Substitution - Missense	5:177288854..177288854	Unclustered	0.150295	0.0013214
NSD1	Nonresp	BT-474	124.1	Yes	p.S1654C	c.4961C>G	Unknown	Heterozygous	Unverified	Substitution - Missense	5:177257146..177257146	Unclustered	0.150295	0.0013214
NSD1	Nonresp	BT-474	124.1	No	p.S1654C	c.4961C>G	Unknown	Heterozygous	Unverified	Substitution - Missense	5:177257146..177257146	Unclustered	0.150295	0.0013214
NSD1	Nonresp	HCT-15	106	Yes	p.W2625C	c.7875G>T	Previously Reported	Heterozygous	Unverified	Substitution - Missense	5:177295243..177295243	Unclustered	0.150295	0.0013214
NSD1	Nonresp	HCT-15	106	No	p.W2625C	c.7875G>T	Previously Reported	Heterozygous	Unverified	Substitution - Missense	5:177295243..177295243	Unclustered	0.150295	0.0013214
NSD1	Nonresp	U-87 MG	89.6	No	p.L1127R	c.3380T>G	Unknown	Heterozygous	Unverified	Substitution - Missense	5:177211779..177211779	Unclustered	0.150295	0.0013214
NSD1	Nonresp	U-87 MG	89.6	Yes	p.L1127R	c.3380T>G	Unknown	Heterozygous	Unverified	Substitution - Missense	5:177211779..177211779	Unclustered	0.150295	0.0013214
NSD1	Nonresp	UM-UC-3	128.9	No	p.K1835*	c.5503A>T	Unknown	Heterozygous	Unverified	Substitution - Nonsense	5:177269801..177269801	Unclustered	0.150295	0.0013214
NSD1	Nonresp	UM-UC-3	128.9	Yes	p.K1835*	c.5503A>T	Unknown	Heterozygous	Unverified	Substitution - Nonsense	5:177269801..177269801	Unclustered	0.150295	0.0013214
NUP107	Nonresp	CAL-62	93	No	p.S168T	c.503G>C	Unknown	Heterozygous	Unverified	Substitution - Missense	12:68696873..68696873	Unclustered	0.0889082	0.0167257
NUP107	Nonresp	HCT-15	106	No	p.Q184H	c.552G>T	Unknown	Heterozygous	Unverified	Substitution - Missense	12:68696922..68696922	Unclustered	0.0889082	0.0167257
NUP107	Nonresp	HCT-15	106	No	p.T662I	c.1985C>T	Unknown	Heterozygous	Unverified	Substitution - Missense	12:68731706..68731706	Unclustered	0.0889082	0.0167257
NUP54	Nonresp	BT-474	124.1	No	p.Q426E	c.1276C>G	Unknown	Heterozygous	Unverified	Substitution - Missense	4:76118083..76118083	Unclustered	0.132673	0.0114991
NUP54	Nonresp	DU 145	79.2	No	p.K215E	c.643A>G	Unknown	Heterozygous	Unverified	Substitution - Missense	4:76134242..76134242	Unclustered	0.132673	0.0114991
NUP54	Nonresp	MCF7	121.3	No	p.?	c.1395+10G>C	Unknown	Heterozygous	Unverified	Unknown	4:76117654..76117654	Unclustered	0.132673	0.0114991
NUP54	Nonresp	SKOV-3	107.9	No	p.D135fs*23	c.403_404delGA	Unknown	Heterozygous	Unverified	Deletion - Frameshift	4:76136304..76136305	Unclustered	0.132673	0.0114991
OCRL	Nonresp	ES-2	77.1	No	p.?	c.1713+5G>A	Unknown	Heterozygous	Unverified	Unknown	X:129575255..129575255	Unclustered	-0.0798936	0.0295026
OCRL	Nonresp	LNCaP clone FGC	69.1	No	p.G649E	c.1946G>A	Unknown	Heterozygous	Unverified	Substitution - Missense	X:129576383..129576383	Unclustered	-0.0798936	0.0295026
OCRL	Resp	SW48	59.8	No	p.?	c.723-6T>C	Unknown	Heterozygous	Unverified	Unknown	X:129560544..129560544	Unclustered	-0.0798936	0.0295026
OIT3	Nonresp	C32	83.8	No	p.D460E	c.1380T>A	Unknown	Homozygous	Unverified	Substitution - Missense	10:72930550..72930550	Unclustered	-0.196101	0.0241148
OIT3	Nonresp	DU 145	79.2	No	p.G110E	c.329G>A	Previously Reported	Heterozygous	Unverified	Substitution - Missense	10:72898931..72898931	Unclustered	-0.196101	0.0241148
OIT3	Resp	769-P	54.2	No	p.R508S	c.1522C>A	Unknown	Heterozygous	Unverified	Substitution - Missense	10:72932408..72932408	Unclustered	-0.196101	0.0241148
OIT3	Resp	CHL-1	16.6	No	p.I379V	c.1135A>G	Unknown	Heterozygous	Unverified	Substitution - Missense	10:72924412..72924412	Unclustered	-0.196101	0.0241148
OIT3	Resp	RD	35.5	No	p.C312*	c.936T>A	Unknown	Heterozygous	Unverified	Substitution - Nonsense	10:72913453..72913453	Unclustered	-0.196101	0.0241148
OR10G7	Resp	NCI-H460	51.3	No	p.R138fs*41	c.413_414delGC	Unknown	Heterozygous	Unverified	Deletion - Frameshift	11:124038588..124038589	Unclustered	-0.173193	9.5571e-06
OR10G7	Resp	SW48	59.8	No	p.H243R	c.728A>G	Unknown	Heterozygous	Unverified	Substitution - Missense	11:124038274..124038274	Unclustered	-0.173193	9.5571e-06
OR10X1	Nonresp	BT-474	124.1	No	p.T295A	c.883A>G	Unknown	Heterozygous	Unverified	Substitution - Missense	1:158579017..158579017	Unclustered	0.139059	0.000339333
OR10X1	Nonresp	HCT-15	106	No	p.K96N	c.288G>T	Previously Reported	Heterozygous	Unverified	Substitution - Missense	1:158579612..158579612	Unclustered	0.139059	0.000339333
OR10X1	Nonresp	Huh 7	100.8	No	p.C49*	c.147T>A	Unknown	Heterozygous	Unverified	Substitution - Nonsense	1:158579753..158579753	Unclustered	0.139059	0.000339333
OR13A1	Nonresp	BT-474	124.1	No	p.C170*	c.510C>A	Unknown	Heterozygous	Unverified	Substitution - Nonsense	10:45303913..45303913	Unclustered	0.155154	0.000755675
OR13A1	Nonresp	HCT-15	106	No	p.L322F	c.964C>T	Previously Reported	Heterozygous	Unverified	Substitution - Missense	10:45303459..45303459	Unclustered	0.155154	0.000755675
OR1S1	Resp	HT-29	59.9	No	p.L198V	c.592C>G	Unknown	Heterozygous	Unverified	Substitution - Missense	11:58215336..58215336	Unclustered	-0.13972	5.00604e-08
OR1S1	Resp	SW48	59.8	No	p.L164F	c.490C>T	Unknown	Heterozygous	Unverified	Substitution - Missense	11:58215234..58215234	Unclustered	-0.13972	5.00604e-08
OR2AG1	Nonresp	647-V	95.9	No	p.A83S	c.247G>T	Unknown	Heterozygous	Unverified	Substitution - Missense	11:6785284..6785284	Unclustered	0.0650548	0.00138224
OR2AG1	Nonresp	CAL-62	93	No	p.C241R	c.721T>C	Unknown	Heterozygous	Unverified	Substitution - Missense	11:6785758..6785758	Unclustered	0.0650548	0.00138224
OR2T11	Nonresp	BT-474	124.1	No	p.I88fs*16	c.258_259insAA	Unknown	Heterozygous	Unverified	Insertion - Frameshift	1:248626870..248626871	Unclustered	0.155154	0.000755675
OR2T11	Nonresp	HCT-15	106	No	p.A20T	c.58G>A	Unknown	Heterozygous	Unverified	Substitution - Missense	1:248627071..248627071	Unclustered	0.155154	0.000755675
OR4A13P	Nonresp	ES-2	77.1	No	p.F168Y	c.503T>A	Previously Reported	Heterozygous	Unverified	Substitution - Missense	11:55467558..55467558	Unclustered	0.097339	0.0236242
OR4A13P	Nonresp	FaDu	110.7	No	p.M84L	c.250A>T	Unknown	Heterozygous	Unverified	Substitution - Missense	11:55467305..55467305	Unclustered	0.097339	0.0236242
OR4A13P	Nonresp	HCT-15	106	No	p.S105G	c.313A>G	Unknown	Heterozygous	Unverified	Substitution - Missense	11:55467368..55467368	Unclustered	0.097339	0.0236242
OR4A13P	Nonresp	SKOV-3	107.9	No	p.V176L	c.526G>C	Unknown	Heterozygous	Unverified	Substitution - Missense	11:55467581..55467581	Unclustered	0.097339	0.0236242
OR4M2	Nonresp	A549	109.1	No	p.L69V	c.205C>G	Unknown	Heterozygous	Unverified	Substitution - Missense	15:22080829..22080829	Unclustered	0.085652	0.0393592
OR4M2	Nonresp	CAL-62	93	No	p.S110L	c.329C>T	Unknown	Heterozygous	Unverified	Substitution - Missense	15:22080953..22080953	Unclustered	0.085652	0.0393592
OR4M2	Nonresp	DU 145	79.2	No	p.E88K	c.262G>A	Previously Reported	Heterozygous	Unverified	Substitution - Missense	15:22080886..22080886	Unclustered	0.085652	0.0393592
OR4M2	Nonresp	FaDu	110.7	No	p.P40S	c.118C>T	Unknown	Heterozygous	Unverified	Substitution - Missense	15:22080742..22080742	Unclustered	0.085652	0.0393592
OR51S1	Nonresp	Colo 205	64.2	No	p.F20L	c.60C>G	Unknown	Heterozygous	Unverified	Substitution - Missense	11:4849149..4849149	Unclustered	-0.0813844	0.0121953
OR51S1	Nonresp	MES-SA	72.3	No	p.V286L	c.856G>C	Unknown	Heterozygous	Unverified	Substitution - Missense	11:4848353..4848353	Unclustered	-0.0813844	0.0121953
OSBP	Nonresp	A549	109.1	No	p.?	c.1879-7C>G	Unknown	Heterozygous	Unverified	Unknown	11:59578337..59578337	Unclustered	0.10039	0.00456192
OSBP	Nonresp	HCT-15	106	No	p.G334C	c.1000G>T	Previously Reported	Heterozygous	Unverified	Substitution - Missense	11:59601661..59601661	Unclustered	0.10039	0.00456192
OSBP	Nonresp	U-87 MG	89.6	No	p.I600T	c.1799T>C	Unknown	Heterozygous	Unverified	Substitution - Missense	11:59580253..59580253	Unclustered	0.10039	0.00456192
OSTalpha	Nonresp	AsPC-1	96.7	No	p.?	c.521+8G>A	Unknown	Heterozygous	Unverified	Unknown	3:196228281..196228281	Unclustered	0.0974082	0.00105627
OSTalpha	Nonresp	HCT-15	106	No	p.T223A	c.667A>G	Unknown	Heterozygous	Unverified	Substitution - Missense	3:196229948..196229948	Unclustered	0.0974082	0.00105627
PAX3	Nonresp	Colo 205	64.2	Yes	p.S308L	c.923C>T	Unknown	Heterozygous	Unverified	Substitution - Missense	2:222221257..222221257	Unclustered	-0.0858068	0.0365825
PAX3	Nonresp	DU 145	79.2	Yes	p.R270C	c.808C>T	Previously Reported	Heterozygous	Unverified	Substitution - Missense	2:222221372..222221372	Unclustered	-0.0858068	0.0365825
PAX3	Resp	HT-29	59.9	Yes	p.?	c.1421-6T>G	Unknown	Heterozygous	Unverified	Unknown	2:222201448..222201448	Unclustered	-0.0858068	0.0365825
PBX3	Resp	RD	35.5	No	p.?	c.274+2T>A	Unknown	Heterozygous	Unverified	Unknown	9:125748625..125748625	Homeodomain transcription factor	-0.257334	0.00137517
PBX3	Resp	SNU-449	56.4	No	p.C85R	c.253T>C	Unknown	Heterozygous	Unverified	Substitution - Missense	9:125748602..125748602	Homeodomain transcription factor	-0.257334	0.00137517
PCDH11X	Nonresp	LNCaP clone FGC	69.1	No	p.D440H	c.1318G>C	Unknown	Heterozygous	Unverified	Substitution - Missense	X:91877558..91877558	Unclustered	-0.0794597	0.0314438
PCDH11X	Nonresp	NCI-H358	77.3	No	p.Y682*	c.2046T>A	Unknown	Homozygous	Unverified	Substitution - Nonsense	X:91878286..91878286	Unclustered	-0.0794597	0.0314438
PCDH11X	Resp	SW48	59.8	No	p.R787C	c.2359C>T	Unknown	Heterozygous	Unverified	Substitution - Missense	X:91878599..91878599	Unclustered	-0.0794597	0.0314438
PCDH12	Nonresp	HCT 116	83.4	No	p.E26D	c.78G>T	Unknown	Heterozygous	Unverified	Substitution - Missense	5:141957774..141957774	Unclustered	-0.10989	0.00834462
PCDH12	Nonresp	Hep 3B	62.8	No	p.S1181_R1182insSSSS	c.3526_3527ins12	Unknown	Heterozygous	Unverified	Insertion - In frame	5:141945409..141945410	Unclustered	-0.10989	0.00834462
PCDH12	Nonresp	LNCaP clone FGC	69.1	No	p.S705A	c.2113T>G	Unknown	Heterozygous	Unverified	Substitution - Missense	5:141955739..141955739	Unclustered	-0.10989	0.00834462
PCDH12	Resp	786-0	48.9	No	p.T1010I	c.3029C>T	Previously Reported	Heterozygous	Unverified	Substitution - Missense	5:141949533..141949533	Unclustered	-0.10989	0.00834462
PCDH12	Resp	HT-29	59.9	No	p.T845M	c.2534C>T	Unknown	Heterozygous	Unverified	Substitution - Missense	5:141955318..141955318	Unclustered	-0.10989	0.00834462
PCDHB2	Nonresp	C3A	111.5	No	p.E677K	c.2029G>A	Unknown	Heterozygous	Unverified	Substitution - Missense	5:141096819..141096819	Unclustered	0.0991647	0.0179783
PCDHB2	Nonresp	HCT-15	106	No	p.D344G	c.1031A>G	Previously Reported	Heterozygous	Unverified	Substitution - Missense	5:141095821..141095821	Unclustered	0.0991647	0.0179783
PCDHB2	Nonresp	SK-MEL-3	86.3	No	p.A66S	c.196G>T	Unknown	Heterozygous	Unverified	Substitution - Missense	5:141094986..141094986	Unclustered	0.0991647	0.0179783
PCDHGA10	Nonresp	HCT-15	106	No	p.L591P	c.1772T>C	Unknown	Heterozygous	Unverified	Substitution - Missense	5:141414947..141414947	Unclustered	0.162165	0.0430253
PCDHGA10	Nonresp	T24	92.5	No	p.E148K	c.442G>A	Unknown	Heterozygous	Unverified	Substitution - Missense	5:141413617..141413617	Unclustered	0.162165	0.0430253
PCDHGA10	Nonresp	T-47D	149.1	No	p.K12N	c.36G>C	Unknown	Heterozygous	Unverified	Substitution - Missense	5:141413211..141413211	Unclustered	0.162165	0.0430253
PDE10A	Resp	NCI-H1792	20	No	p.S257*	c.770C>G	Unknown	Heterozygous	Unverified	Substitution - Nonsense	6:165430290..165430290	Unclustered	-0.480109	1.69993e-08
PDE10A	Resp	NCI-H1792	20	No	p.S267*	c.800C>G	Unknown	Heterozygous	Unverified	Substitution - Nonsense	6:165430290..165430290	Unclustered	-0.480109	1.69993e-08
PDE10A	Resp	RD	35.5	No	p.Y270*	c.810T>A	Unknown	Heterozygous	Unverified	Substitution - Nonsense	6:165428703..165428703	Unclustered	-0.480109	1.69993e-08
PDE10A	Resp	RD	35.5	No	p.Y260*	c.780T>A	Unknown	Heterozygous	Unverified	Substitution - Nonsense	6:165428703..165428703	Unclustered	-0.480109	1.69993e-08
PDE11A	Resp	RD	35.5	No	p.D234H	c.700G>C	Unknown	Heterozygous	Unverified	Substitution - Missense	2:178071738..178071738	Unclustered	-0.241146	0.00710135
PDE11A	Resp	SW48	59.8	No	p.T13I	c.38C>T	Unknown	Heterozygous	Unverified	Substitution - Missense	2:178072400..178072400	Unclustered	-0.241146	0.00710135
PDE3A	Nonresp	AsPC-1	96.7	No	p.E1091V	c.3272A>T	Unknown	Heterozygous	Unverified	Substitution - Missense	12:20680117..20680117	Unclustered	0.106669	0.0478211
PDE3A	Nonresp	DBTRG-05MG	78.5	No	p.N1050T	c.3149A>C	Unknown	Heterozygous	Unverified	Substitution - Missense	12:20654170..20654170	Unclustered	0.106669	0.0478211
PDE3A	Nonresp	HCT-15	106	No	p.V539A	c.1616T>C	Unknown	Heterozygous	Unverified	Substitution - Missense	12:20629983..20629983	Unclustered	0.106669	0.0478211
PDE3A	Nonresp	HeLa	128.4	No	p.Y814F	c.2441A>T	Unknown	Heterozygous	Unverified	Substitution - Missense	12:20646826..20646826	Unclustered	0.106669	0.0478211
PDGFRA	Nonresp	22RV1	80	Yes	p.W57R	c.169T>C	Unknown	Heterozygous	Unverified	Substitution - Missense	4:54261214..54261214	Unclustered	-0.154748	0.00872285
PDGFRA	Nonresp	DU 145	79.2	Yes	p.E241D	c.723G>T	Previously Reported	Heterozygous	Unverified	Substitution - Missense	4:54265013..54265013	Unclustered	-0.154748	0.00872285
PDGFRA	Nonresp	NCI-H23	81.5	Yes	p.P250H	c.749C>A	Previously Reported	Heterozygous	Unverified	Substitution - Missense	4:54265039..54265039	Unclustered	-0.154748	0.00872285
PDGFRA	Resp	786-0	48.9	Yes	p.?	c.1365-3T>C	Unknown	Heterozygous	Unverified	Unknown	4:54273534..54273534	Unclustered	-0.154748	0.00872285
PDGFRA	Resp	MDA-MB-231	47.6	Yes	p.Y172F	c.515A>T	Previously Reported	Heterozygous	Unverified	Substitution - Missense	4:54263814..54263814	Unclustered	-0.154748	0.00872285
PDGFRA	Resp	NCI-H1792	20	Yes	p.Y962*	c.2886T>A	Unknown	Heterozygous	Unverified	Substitution - Nonsense	4:54290318..54290318	Unclustered	-0.154748	0.00872285
PDGFRA	Resp	SW48	59.8	Yes	p.G426D	c.1277G>A	Unknown	Heterozygous	Unverified	Substitution - Missense	4:54272433..54272433	Unclustered	-0.154748	0.00872285
PDGFRL	Nonresp	A549	109.1	No	p.S118R	c.354C>A	Unknown	Heterozygous	Unverified	Substitution - Missense	8:17621051..17621051	Unclustered	0.118278	0.0473803
PDGFRL	Nonresp	BT-474	124.1	No	p.S254C	c.761C>G	Unknown	Heterozygous	Unverified	Substitution - Missense	8:17628742..17628742	Unclustered	0.118278	0.0473803
PDGFRL	Nonresp	HCT 116	83.4	No	p.A58V	c.173C>T	Unknown	Heterozygous	Unverified	Substitution - Missense	8:17589585..17589585	Unclustered	0.118278	0.0473803
PELI2	Nonresp	AsPC-1	96.7	No	p.C335F	c.1004G>T	Unknown	Heterozygous	Unverified	Substitution - Missense	14:56296907..56296907	Unclustered	0.0987252	3.28372e-05
PELI2	Nonresp	HCT-15	106	No	p.R48W	c.142C>T	Previously Reported	Homozygous	Unverified	Substitution - Missense	14:56178399..56178399	Unclustered	0.0987252	3.28372e-05
PELI2	Nonresp	Huh 7	100.8	No	p.S312T	c.935G>C	Unknown	Heterozygous	Unverified	Substitution - Missense	14:56296838..56296838	Unclustered	0.0987252	3.28372e-05
PEX12	Resp	CHL-1	16.6	No	p.R202*	c.604C>T	Unknown	Heterozygous	Unverified	Substitution - Nonsense	17:35577114..35577114	Unclustered	-0.338371	0.044276
PEX12	Resp	HT-29	59.9	No	p.H7R	c.20A>G	Unknown	Heterozygous	Unverified	Substitution - Missense	17:35578002..35578002	Unclustered	-0.338371	0.044276
PFKFB2	Nonresp	FaDu	110.7	No	p.R461C	c.1381C>T	Previously Reported	Heterozygous	Unverified	Substitution - Missense	1:207078984..207078984	Unclustered	0.173844	0.000160227
PFKFB2	Nonresp	UM-UC-3	128.9	No	p.P488L	c.1463C>T	Unknown	Heterozygous	Unverified	Substitution - Missense	1:207072316..207072316	Unclustered	0.173844	0.000160227
PGR	Nonresp	HCT-15	106	No	p.R766I	c.2297G>T	Previously Reported	Heterozygous	Unverified	Substitution - Missense	11:101051484..101051484	Unclustered	0.10656	4.85243e-06
PGR	Nonresp	HCT-15	106	No	p.R766I	c.2297G>T	Unknown	Heterozygous	Unverified	Substitution - Missense	11:101051484..101051484	Unclustered	0.10656	4.85243e-06
PGR	Nonresp	Huh 7	100.8	No	p.M924L	c.2770A>T	Unknown	Heterozygous	Unverified	Substitution - Missense	11:101039148..101039148	Unclustered	0.10656	4.85243e-06
PHF16	Nonresp	BT-474	124.1	No	p.M588I	c.1764G>A	Unknown	Heterozygous	Unverified	Substitution - Missense	X:47058369..47058369	Unclustered	0.155154	0.000755675
PHF16	Nonresp	HCT-15	106	No	p.L479M	c.1435C>A	Previously Reported	Homozygous	Unverified	Substitution - Missense	X:47054620..47054620	Unclustered	0.155154	0.000755675
PHLPP	Nonresp	BT-474	124.1	No	p.E801Q	c.2401G>C	Unknown	Heterozygous	Unverified	Substitution - Missense	18:62975581..62975581	Unclustered	0.139059	0.000339333
PHLPP	Nonresp	HCT-15	106	No	p.A668T	c.2002G>A	Unknown	Heterozygous	Unverified	Substitution - Missense	18:62963453..62963453	Unclustered	0.139059	0.000339333
PHLPP	Nonresp	HCT-15	106	No	p.R47C	c.139C>T	Unknown	Heterozygous	Unverified	Substitution - Missense	18:62830136..62830136	Unclustered	0.139059	0.000339333
PHLPP	Nonresp	HCT-15	106	No	p.?	c.527+5G>T	Unknown	Heterozygous	Unverified	Unknown	18:62860606..62860606	Unclustered	0.139059	0.000339333
PHLPP	Nonresp	Huh 7	100.8	No	p.V876fs*33	c.2623_2636del14	Unknown	Heterozygous	Unverified	Deletion - Frameshift	18:62978439..62978452	Unclustered	0.139059	0.000339333
PHLPP1	Nonresp	BT-474	124.1	No	p.E1314Q	c.3940G>C	Unknown	Heterozygous	Unverified	Substitution - Missense	18:62975581..62975581	Unclustered	0.139059	0.000339333
PHLPP1	Nonresp	HCT-15	106	No	p.?	c.2066+5G>T	Unknown	Heterozygous	Unverified	Unknown	18:62860606..62860606	Unclustered	0.139059	0.000339333
PHLPP1	Nonresp	HCT-15	106	No	p.A1181T	c.3541G>A	Unknown	Heterozygous	Unverified	Substitution - Missense	18:62963453..62963453	Unclustered	0.139059	0.000339333
PHLPP1	Nonresp	HCT-15	106	No	p.R560C	c.1678C>T	Unknown	Heterozygous	Unverified	Substitution - Missense	18:62830136..62830136	Unclustered	0.139059	0.000339333
PHLPP1	Nonresp	Huh 7	100.8	No	p.V1389fs*33	c.4162_4175del14	Unknown	Heterozygous	Unverified	Deletion - Frameshift	18:62978439..62978452	Unclustered	0.139059	0.000339333
PHPT1	Nonresp	FaDu	110.7	No	p.Y22H	c.64T>C	Unknown	Heterozygous	Unverified	Substitution - Missense	9:136849494..136849494	Unclustered	0.103326	0.00454035
PHPT1	Nonresp	HCT-15	106	No	p.P102T	c.304C>A	Unknown	Heterozygous	Unverified	Substitution - Missense	9:136850524..136850524	Unclustered	0.103326	0.00454035
PHPT1	Nonresp	SK-N-AS	89.8	No	p.H81Y	c.241C>T	Unknown	Heterozygous	Unverified	Substitution - Missense	9:136850093..136850093	Unclustered	0.103326	0.00454035
PIGO	Nonresp	DU 145	79.2	No	p.Q429*	c.1285C>T	Unknown	Heterozygous	Unverified	Substitution - Nonsense	9:35092602..35092602	Unclustered	-0.12978	0.0128407
PIGO	Nonresp	HCT 116	83.4	No	p.R999Q	c.2996G>A	Unknown	Heterozygous	Unverified	Substitution - Missense	9:35090139..35090139	Unclustered	-0.12978	0.0128407
PIGO	Nonresp	HCT 116	83.4	No	p.T788fs*5	c.2354_2355insC	Unknown	Heterozygous	Unverified	Insertion - Frameshift	9:35091532..35091533	Unclustered	-0.12978	0.0128407
PIGO	Nonresp	LNCaP clone FGC	69.1	No	p.V1040I	c.3118G>A	Unknown	Heterozygous	Unverified	Substitution - Missense	9:35089402..35089402	Unclustered	-0.12978	0.0128407
PIGO	Resp	MDA-MB-231	47.6	No	p.R733Q	c.2198G>A	Previously Reported	Heterozygous	Unverified	Substitution - Missense	9:35091689..35091689	Unclustered	-0.12978	0.0128407
PIGO	Resp	MDA-MB-231	47.6	No	p.V226L	c.676G>T	Unknown	Heterozygous	Unverified	Substitution - Missense	9:35094004..35094004	Unclustered	-0.12978	0.0128407
PIGO	Resp	RD	35.5	No	p.R1035C	c.3103C>T	Unknown	Heterozygous	Unverified	Substitution - Missense	9:35089417..35089417	Unclustered	-0.12978	0.0128407
PIGO	Resp	SW48	59.8	No	p.T455fs*51	c.1361_1362insG	Unknown	Heterozygous	Unverified	Insertion - Frameshift	9:35092525..35092526	Unclustered	-0.12978	0.0128407
PION	Nonresp	DU 145	79.2	No	p.E119D	c.357A>T	Unknown	Heterozygous	Unverified	Substitution - Missense	7:77396992..77396992	Unclustered	-0.115878	0.0362876
PION	Resp	NCI-H460	51.3	No	p.S259*	c.776C>A	Unknown	Heterozygous	Unverified	Substitution - Nonsense	7:77375067..77375067	Unclustered	-0.115878	0.0362876
PION	Resp	SW48	59.8	No	p.?	c.1121-8T>C	Unknown	Heterozygous	Unverified	Unknown	7:77355438..77355438	Unclustered	-0.115878	0.0362876
PITPNC1	Resp	SNU-449	56.4	No	p.A313V	c.938C>T	Unknown	Heterozygous	Unverified	Substitution - Missense	17:67692827..67692827	Unclustered	-0.153053	8.51565e-08
PITPNC1	Resp	SW48	59.8	No	p.V268I	c.802G>A	Previously Reported	Heterozygous	Unverified	Substitution - Missense	17:67692691..67692691	Unclustered	-0.153053	8.51565e-08
PJA1	Nonresp	COLO 829	67.5	No	p.H398Y	c.1192C>T	Unknown	Homozygous	Unverified	Substitution - Missense	X:69161483..69161483	RING-type zinc-finger protein	-0.241826	0.031764
PJA1	Nonresp	COLO 829	67.5	No	p.H586Y	c.1756C>T	Unknown	Homozygous	Unverified	Substitution - Missense	X:69161483..69161483	RING-type zinc-finger protein	-0.241826	0.031764
PJA1	Resp	CHL-1	16.6	No	p.P166L	c.497C>T	Unknown	Heterozygous	Unverified	Substitution - Missense	X:69162742..69162742	RING-type zinc-finger protein	-0.241826	0.031764
PJA1	Resp	SW48	59.8	No	p.I273N	c.818T>A	Unknown	Heterozygous	Unverified	Substitution - Missense	X:69162421..69162421	RING-type zinc-finger protein	-0.241826	0.031764
PKDREJ	Resp	CHL-1	16.6	No	p.K735fs*12	c.2205delA	Unknown	Heterozygous	Unverified	Deletion - Frameshift	22:46261118..46261118	Unclustered	-0.309765	0.00204285
PKDREJ	Resp	HCC1395	59.5	No	p.T1875I	c.5624C>T	Previously Reported	Heterozygous	Unverified	Substitution - Missense	22:46257699..46257699	Unclustered	-0.309765	0.00204285
PKDREJ	Resp	MDA-MB-231	47.6	No	p.E2177K	c.6529G>A	Previously Reported	Homozygous	Unverified	Substitution - Missense	22:46256794..46256794	Unclustered	-0.309765	0.00204285
PKDREJ	Resp	MDA-MB-231	47.6	No	p.E2176*	c.6526G>T	Previously Reported	Homozygous	Unverified	Substitution - Nonsense	22:46256797..46256797	Unclustered	-0.309765	0.00204285
PLA2G3	Resp	CHL-1	16.6	No	p.A64V	c.191C>T	Unknown	Heterozygous	Unverified	Substitution - Missense	22:31140164..31140164	Unclustered	-0.391369	0.00684815
PLA2G3	Resp	NCI-H460	51.3	No	p.F205L	c.615C>A	Unknown	Homozygous	Unverified	Substitution - Missense	22:31138699..31138699	Unclustered	-0.391369	0.00684815
PLCB4	Nonresp	DU 145	79.2	No	p.T21K	c.62C>A	Unknown	Heterozygous	Unverified	Substitution - Missense	20:9307876..9307876	Unclustered	0.0812929	0.0436099
PLCB4	Nonresp	DU 145	79.2	No	p.A21E	c.62C>A	Unknown	Heterozygous	Unverified	Substitution - Missense	20:9307876..9307876	Unclustered	0.0812929	0.0436099
PLCB4	Nonresp	FaDu	110.7	No	p.L384V	c.1150C>G	Unknown	Heterozygous	Unverified	Substitution - Missense	20:9387548..9387548	Unclustered	0.0812929	0.0436099
PLCB4	Nonresp	HCT-15	106	No	p.A657V	c.1970C>T	Unknown	Heterozygous	Unverified	Substitution - Missense	20:9411043..9411043	Unclustered	0.0812929	0.0436099
PLCB4	Nonresp	HCT-15	106	No	p.A155V	c.464C>T	Unknown	Heterozygous	Unverified	Substitution - Missense	20:9365475..9365475	Unclustered	0.0812929	0.0436099
PLCB4	Nonresp	HCT-15	106	No	p.A669V	c.2006C>T	Unknown	Heterozygous	Unverified	Substitution - Missense	20:9411043..9411043	Unclustered	0.0812929	0.0436099
PLCB4	Nonresp	T24	92.5	No	p.E993K	c.2977G>A	Previously Reported	Heterozygous	Unverified	Substitution - Missense	20:9457430..9457430	Unclustered	0.0812929	0.0436099
PLCB4	Nonresp	T24	92.5	No	p.E1005K	c.3013G>A	Previously Reported	Heterozygous	Unverified	Substitution - Missense	20:9457430..9457430	Unclustered	0.0812929	0.0436099
PLEKHG2	Nonresp	Calu-6	72.8	No	p.A461T	c.1381G>A	Unknown	Heterozygous	Unverified	Substitution - Missense	19:39422118..39422118	Unclustered	-0.0941878	0.034713
PLEKHG2	Nonresp	Calu-6	72.8	No	p.A444T	c.1330G>A	Unknown	Heterozygous	Unverified	Substitution - Missense	19:39422118..39422118	Unclustered	-0.0941878	0.034713
PLEKHG2	Nonresp	Calu-6	72.8	No	p.A503T	c.1507G>A	Unknown	Heterozygous	Unverified	Substitution - Missense	19:39422118..39422118	Unclustered	-0.0941878	0.034713
PLEKHG2	Resp	SW48	59.8	No	p.?	c.1310-6C>T	Unknown	Heterozygous	Unverified	Unknown	19:39421277..39421277	Unclustered	-0.0941878	0.034713
PLEKHG2	Resp	SW48	59.8	No	p.?	c.1361-6C>T	Unknown	Heterozygous	Unverified	Unknown	19:39421277..39421277	Unclustered	-0.0941878	0.034713
PLEKHG2	Resp	SW48	59.8	No	p.?	c.1487-6C>T	Unknown	Heterozygous	Unverified	Unknown	19:39421277..39421277	Unclustered	-0.0941878	0.034713
PLEKHG5	Nonresp	C3A	111.5	No	p.L33V	c.97C>G	Unknown	Heterozygous	Unverified	Substitution - Missense	1:6496540..6496540	Unclustered	0.129532	7.16185e-08
PLEKHG5	Nonresp	C3A	111.5	No	p.L35V	c.103C>G	Unknown	Heterozygous	Unverified	Substitution - Missense	1:6496540..6496540	Unclustered	0.129532	7.16185e-08
PLEKHG5	Nonresp	HCT-15	106	No	p.E386D	c.1158G>T	Unknown	Heterozygous	Unverified	Substitution - Missense	1:6473049..6473049	Unclustered	0.129532	7.16185e-08
PLEKHG5	Nonresp	HCT-15	106	No	p.E376D	c.1128G>T	Unknown	Heterozygous	Unverified	Substitution - Missense	1:6473049..6473049	Unclustered	0.129532	7.16185e-08
PLEKHG5	Nonresp	HCT-15	106	No	p.E384D	c.1152G>T	Unknown	Heterozygous	Unverified	Substitution - Missense	1:6473049..6473049	Unclustered	0.129532	7.16185e-08
PLEKHH3	Nonresp	647-V	95.9	No	p.?	c.2014-5T>C	Unknown	Heterozygous	Unverified	Unknown	17:42669626..42669626	Unclustered	0.102307	0.00608998
PLEKHH3	Nonresp	A549	109.1	No	p.S367L	c.1100C>T	Previously Reported	Heterozygous	Unverified	Substitution - Missense	17:42671535..42671535	Unclustered	0.102307	0.00608998
PLK3	Nonresp	LNCaP clone FGC	69.1	No	p.C216Y	c.647G>A	Unknown	Heterozygous	Unverified	Substitution - Missense	1:44802969..44802969	Serine/threonine protein kinase	-0.10655	0.00320145
PLK3	Resp	HT-29	59.9	No	p.?	c.1142-7C>T	Unknown	Heterozygous	Unverified	Unknown	1:44804156..44804156	Serine/threonine protein kinase	-0.10655	0.00320145
PNMA3	Nonresp	COLO 829	67.5	No	p.P342L	c.1025C>T	Unknown	Homozygous	Unverified	Substitution - Missense	X:153058080..153058080	Unclustered	-0.0809652	0.000385576
PNMA3	Nonresp	COLO 829	67.5	No	p.P342L	c.1025C>T	Previously Reported	Homozygous	Unverified	Substitution - Missense	X:153058080..153058080	Unclustered	-0.0809652	0.000385576
PNMA3	Nonresp	LNCaP clone FGC	69.1	No	p.V217A	c.650T>C	Unknown	Heterozygous	Unverified	Substitution - Missense	X:153057705..153057705	Unclustered	-0.0809652	0.000385576
PNPLA7	Nonresp	DBTRG-05MG	78.5	No	p.T148K	c.443C>A	Unknown	Heterozygous	Unverified	Substitution - Missense	9:137543495..137543495	Unclustered	-0.0769099	0.0447914
PNPLA7	Nonresp	DBTRG-05MG	78.5	No	p.T123K	c.368C>A	Unknown	Heterozygous	Unverified	Substitution - Missense	9:137543495..137543495	Unclustered	-0.0769099	0.0447914
PNPLA7	Nonresp	LNCaP clone FGC	69.1	No	p.G147fs*58	c.440delG	Unknown	Heterozygous	Unverified	Deletion - Frameshift	9:137542793..137542793	Unclustered	-0.0769099	0.0447914
PNPLA7	Nonresp	LNCaP clone FGC	69.1	No	p.G172fs*58	c.515delG	Unknown	Heterozygous	Unverified	Deletion - Frameshift	9:137542793..137542793	Unclustered	-0.0769099	0.0447914
PNPLA7	Resp	SW48	59.8	No	p.P175H	c.524C>A	Unknown	Heterozygous	Unverified	Substitution - Missense	9:137542709..137542709	Unclustered	-0.0769099	0.0447914
PNPLA7	Resp	SW48	59.8	No	p.P200H	c.599C>A	Unknown	Heterozygous	Unverified	Substitution - Missense	9:137542709..137542709	Unclustered	-0.0769099	0.0447914
PNRC1	Nonresp	BT-474	124.1	No	p.E10*	c.28G>T	Unknown	Heterozygous	Unverified	Substitution - Nonsense	6:89080922..89080922	Unclustered	0.158769	0.000182026
PNRC1	Nonresp	SKOV-3	107.9	No	p.Q71fs*112	c.206delC	Previously Reported	Heterozygous	Unverified	Deletion - Frameshift	6:89081100..89081100	Unclustered	0.158769	0.000182026
POLN	Nonresp	COLO 829	67.5	No	p.?	c.1731+3A>G	Unknown	Heterozygous	Unverified	Unknown	4:2156785..2156785	Unclustered	-0.0895546	0.0213751
POLN	Nonresp	SW620	82.6	No	p.G419D	c.1256G>A	Unknown	Heterozygous	Unverified	Substitution - Missense	4:2174744..2174744	Unclustered	-0.0895546	0.0213751
POLN	Resp	HT-29	59.9	No	p.R761*	c.2281C>T	Previously Reported	Heterozygous	Unverified	Substitution - Nonsense	4:2081660..2081660	Unclustered	-0.0895546	0.0213751
POLN	Resp	SW48	59.8	No	p.?	c.2456-10C>T	Unknown	Heterozygous	Unverified	Unknown	4:2073039..2073039	Unclustered	-0.0895546	0.0213751
POLR2G	Nonresp	647-V	95.9	No	p.?	c.282+7C>A	Unknown	Heterozygous	Unverified	Unknown	11:62763033..62763033	Unclustered	0.128756	0.0398351
POLR2G	Nonresp	MCF7	121.3	No	p.M117L	c.349A>C	Unknown	Heterozygous	Unverified	Substitution - Missense	11:62765355..62765355	Unclustered	0.128756	0.0398351
POU5F1B	Nonresp	A549	109.1	No	p.K195T	c.584A>C	Unknown	Heterozygous	Unverified	Substitution - Missense	8:127416450..127416450	Homeodomain transcription factor	0.124413	6.11867e-09
POU5F1B	Nonresp	HCT-15	106	No	p.P42S	c.124C>T	Unknown	Heterozygous	Unverified	Substitution - Missense	8:127415990..127415990	Homeodomain transcription factor	0.124413	6.11867e-09
PPP1R2	Nonresp	BT-474	124.1	No	p.E173Q	c.517G>C	Unknown	Heterozygous	Unverified	Substitution - Missense	3:195519072..195519072	Unclustered	0.164435	8.66367e-06
PPP1R2	Nonresp	FaDu	110.7	No	p.?	c.231-4C>T	Unknown	Homozygous	Unverified	Unknown	3:195524900..195524900	Unclustered	0.164435	8.66367e-06
PRG4	Nonresp	AsPC-1	96.7	No	p.T814S	c.2441C>G	Unknown	Heterozygous	Unverified	Substitution - Missense	1:186308160..186308160	Unclustered	0.181275	1.16511e-05
PRG4	Nonresp	BT-474	124.1	No	p.T339N	c.1016C>A	Unknown	Heterozygous	Unverified	Substitution - Missense	1:186306735..186306735	Unclustered	0.181275	1.16511e-05
PRG4	Nonresp	HeLa	128.4	No	p.F1233C	c.3698T>G	Unknown	Heterozygous	Unverified	Substitution - Missense	1:186311501..186311501	Unclustered	0.181275	1.16511e-05
PRG4	Nonresp	UM-UC-3	128.9	No	p.T478A	c.1432A>G	Unknown	Heterozygous	Unverified	Substitution - Missense	1:186307151..186307151	Unclustered	0.181275	1.16511e-05
PRKAR2B	Resp	NCI-H1792	20	No	p.V115L	c.343G>T	Unknown	Heterozygous	Unverified	Substitution - Missense	7:107070316..107070316	Unclustered	-0.320022	0.0360581
PRKAR2B	Resp	SW48	59.8	No	p.?	c.984+7A>G	Unknown	Heterozygous	Unverified	Unknown	7:107157056..107157056	Unclustered	-0.320022	0.0360581
PRKRA	Nonresp	COLO 829	67.5	No	p.Y270*	c.810T>A	Previously Reported	Heterozygous	Unverified	Substitution - Nonsense	2:178432229..178432229	Unclustered	-0.0809652	0.000385576
PRKRA	Nonresp	LNCaP clone FGC	69.1	No	p.S57T	c.169T>A	Unknown	Heterozygous	Unverified	Substitution - Missense	2:178450308..178450308	Unclustered	-0.0809652	0.000385576
PROM2	Resp	HT-29	59.9	No	p.P522L	c.1565C>T	Previously Reported	Heterozygous	Unverified	Substitution - Missense	2:95281938..95281938	Unclustered	-0.18791	0.000152323
PROM2	Resp	MDA-MB-231	47.6	No	p.H334Y	c.1000C>T	Previously Reported	Heterozygous	Unverified	Substitution - Missense	2:95277954..95277954	Unclustered	-0.18791	0.000152323
PROX1	Nonresp	HCT-15	106	No	p.S275Y	c.824C>A	Previously Reported	Heterozygous	Unverified	Substitution - Missense	1:213997359..213997359	Unclustered	0.123066	0.00546516
PROX1	Nonresp	MCF7	121.3	No	p.A32E	c.95C>A	Unknown	Homozygous	Unverified	Substitution - Missense	1:213996630..213996630	Unclustered	0.123066	0.00546516
PROX1	Nonresp	T24	92.5	No	p.P728L	c.2183C>T	Previously Reported	Heterozygous	Unverified	Substitution - Missense	1:214035803..214035803	Unclustered	0.123066	0.00546516
PSPH	Nonresp	COLO 829	67.5	No	p.?	c.141-9C>T	Previously Reported	Heterozygous	Unverified	Unknown	7:56019743..56019743	Unclustered	-0.112283	0.000771934
PSPH	Resp	SW48	59.8	No	p.I80V	c.238A>G	Unknown	Heterozygous	Unverified	Substitution - Missense	7:56019637..56019637	Unclustered	-0.112283	0.000771934
PTCH2	Nonresp	C32	83.8	No	p.H622N	c.1864C>A	Unknown	Heterozygous	Unverified	Substitution - Missense	1:44828037..44828037	Unclustered	0.153862	0.00394293
PTCH2	Nonresp	FaDu	110.7	No	p.?	c.618-7C>T	Unknown	Heterozygous	Unverified	Unknown	1:44831050..44831050	Unclustered	0.153862	0.00394293
PTCH2	Nonresp	HeLa	128.4	No	p.E278K	c.832G>A	Unknown	Heterozygous	Unverified	Substitution - Missense	1:44830012..44830012	Unclustered	0.153862	0.00394293
PTCH2	Nonresp	UM-UC-3	128.9	No	p.E314Q	c.940G>C	Unknown	Heterozygous	Unverified	Substitution - Missense	1:44829757..44829757	Unclustered	0.153862	0.00394293
PTEN	Resp	786-0	48.9	Yes	p.Q149*	c.445C>T	Confirmed Somatic	Homozygous	Verified	Substitution - Nonsense	10:87933204..87933204	Unclustered	-0.197016	3.00895e-07
PTEN	Resp	SNU-449	56.4	Yes	p.F241L	c.721T>C	Unknown	Heterozygous	Unverified	Substitution - Missense	10:87957939..87957939	Unclustered	-0.197016	3.00895e-07
PTPN12	Resp	HCC1395	59.5	No	p.H230Y	c.688C>T	Previously Reported	Heterozygous	Unverified	Substitution - Missense	7:77600799..77600799	Unclustered	-0.141244	4.06933e-08
PTPN12	Resp	SW48	59.8	No	p.D201N	c.601G>A	Unknown	Heterozygous	Unverified	Substitution - Missense	7:77600712..77600712	Unclustered	-0.141244	4.06933e-08
PTPRF	Nonresp	ES-2	77.1	No	p.T801I	c.2402C>T	Unknown	Heterozygous	Unverified	Substitution - Missense	1:43603477..43603477	Unclustered	-0.0798936	0.0295026
PTPRF	Nonresp	ES-2	77.1	No	p.T149I	c.446C>T	Unknown	Heterozygous	Unverified	Substitution - Missense	1:43603477..43603477	Unclustered	-0.0798936	0.0295026
PTPRF	Nonresp	LNCaP clone FGC	69.1	No	p.G159D	c.476G>A	Unknown	Heterozygous	Unverified	Substitution - Missense	1:43569686..43569686	Unclustered	-0.0798936	0.0295026
PTPRF	Resp	SW48	59.8	No	p.N959D	c.2875A>G	Unknown	Heterozygous	Unverified	Substitution - Missense	1:43604027..43604027	Unclustered	-0.0798936	0.0295026
PTPRF	Resp	SW48	59.8	No	p.N307D	c.919A>G	Unknown	Heterozygous	Unverified	Substitution - Missense	1:43604027..43604027	Unclustered	-0.0798936	0.0295026
PTPRF	Resp	SW48	59.8	No	p.G1203S	c.3607G>A	Unknown	Heterozygous	Unverified	Substitution - Missense	1:43621107..43621107	Unclustered	-0.0798936	0.0295026
PTPRF	Resp	SW48	59.8	No	p.G1844S	c.5530G>A	Unknown	Heterozygous	Unverified	Substitution - Missense	1:43621107..43621107	Unclustered	-0.0798936	0.0295026
PUS10	Nonresp	C3A	111.5	No	p.K235Q	c.703A>C	Unknown	Heterozygous	Unverified	Substitution - Missense	2:60965078..60965078	Unclustered	0.152755	6.49698e-08
PUS10	Nonresp	MCF7	121.3	No	p.?	c.1057+2_1057+3insT	Unknown	Heterozygous	Unverified	Unknown	2:60955015..60955016	Unclustered	0.152755	6.49698e-08
PUS10	Nonresp	SKOV-3	107.9	No	p.K102N	c.306G>T	Unknown	Heterozygous	Unverified	Substitution - Missense	2:61008836..61008836	Unclustered	0.152755	6.49698e-08
PZP	Resp	CHL-1	16.6	No	p.T1432M	c.4295C>T	Unknown	Heterozygous	Unverified	Substitution - Missense	12:9150733..9150733	Unclustered	-0.338371	0.044276
PZP	Resp	CHL-1	16.6	No	p.T1218M	c.3653C>T	Unknown	Heterozygous	Unverified	Substitution - Missense	12:9150733..9150733	Unclustered	-0.338371	0.044276
PZP	Resp	HT-29	59.9	No	p.A1109T	c.3325G>A	Previously Reported	Heterozygous	Unverified	Substitution - Missense	12:9157811..9157811	Unclustered	-0.338371	0.044276
PZP	Resp	HT-29	59.9	No	p.A895T	c.2683G>A	Previously Reported	Heterozygous	Unverified	Substitution - Missense	12:9157811..9157811	Unclustered	-0.338371	0.044276
Q8N1G8	Nonresp	A549	109.1	No	p.F111L	c.333C>G	Unknown	Heterozygous	Unverified	Substitution - Missense	8:19599080..19599080	Unclustered	0.155833	8.5844e-06
Q8N1G8	Nonresp	MCF7	121.3	No	p.C19Y	c.56G>A	Unknown	Heterozygous	Unverified	Substitution - Missense	8:19599357..19599357	Unclustered	0.155833	8.5844e-06
Q9Y6V0-3	Nonresp	AsPC-1	96.7	No	p.?	c.3810+10G>T	Unknown	Heterozygous	Unverified	Unknown	7:82965785..82965785	Unclustered	0.0752068	0.037466
Q9Y6V0-3	Nonresp	C3A	111.5	No	p.K3482fs*15	c.10446delA	Unknown	Heterozygous	Unverified	Deletion - Frameshift	7:82949935..82949935	Unclustered	0.0752068	0.037466
Q9Y6V0-3	Nonresp	DU 145	79.2	No	p.V2545F	c.7633G>T	Unknown	Heterozygous	Unverified	Substitution - Missense	7:82953113..82953113	Unclustered	0.0752068	0.037466
Q9Y6V0-3	Nonresp	DU 145	79.2	No	p.A75S	c.223G>T	Unknown	Heterozygous	Unverified	Substitution - Missense	7:83162370..83162370	Unclustered	0.0752068	0.037466
Q9Y6V0-3	Nonresp	DU 145	79.2	No	p.A3118T	c.9352G>A	Unknown	Heterozygous	Unverified	Substitution - Missense	7:82951029..82951029	Unclustered	0.0752068	0.037466
Q9Y6V0-3	Nonresp	HCT 116	83.4	No	p.E1778D	c.5334A>T	Unknown	Heterozygous	Unverified	Substitution - Missense	7:82955412..82955412	Unclustered	0.0752068	0.037466
Q9Y6V0-3	Nonresp	HCT 116	83.4	No	p.Q3220*	c.9658C>T	Unknown	Heterozygous	Unverified	Substitution - Nonsense	7:82950723..82950723	Unclustered	0.0752068	0.037466
Q9Y6V0-3	Nonresp	HCT 116	83.4	No	p.A2750V	c.8249C>T	Unknown	Heterozygous	Unverified	Substitution - Missense	7:82952497..82952497	Unclustered	0.0752068	0.037466
Q9Y6V0-3	Nonresp	HCT-15	106	No	p.A2953T	c.8857G>A	Unknown	Heterozygous	Unverified	Substitution - Missense	7:82951889..82951889	Unclustered	0.0752068	0.037466
Q9Y6V0-3	Nonresp	HCT-15	106	No	p.G3463V	c.10388G>T	Unknown	Heterozygous	Unverified	Substitution - Missense	7:82949993..82949993	Unclustered	0.0752068	0.037466
Q9Y6V0-3	Nonresp	HCT-15	106	No	p.S3011I	c.9032G>T	Unknown	Heterozygous	Unverified	Substitution - Missense	7:82951349..82951349	Unclustered	0.0752068	0.037466
Q9Y6V0-3	Nonresp	HeLa	128.4	No	p.T3451M	c.10352C>T	Unknown	Heterozygous	Unverified	Substitution - Missense	7:82950029..82950029	Unclustered	0.0752068	0.037466
Q9Y6V0-3	Nonresp	Huh 7	100.8	No	p.C556S	c.1666T>A	Unknown	Heterozygous	Unverified	Substitution - Missense	7:83154813..83154813	Unclustered	0.0752068	0.037466
Q9Y6V0-3	Nonresp	LNCaP clone FGC	69.1	No	p.L1044*	c.3131T>A	Unknown	Heterozygous	Unverified	Substitution - Nonsense	7:83134257..83134257	Unclustered	0.0752068	0.037466
Q9Y6V0-3	Nonresp	NCI-H23	81.5	No	p.K632N	c.1896G>C	Unknown	Heterozygous	Unverified	Substitution - Missense	7:83135492..83135492	Unclustered	0.0752068	0.037466
Q9Y6V0-3	Nonresp	NCI-H23	81.5	No	p.D3503Y	c.10507G>T	Unknown	Heterozygous	Unverified	Substitution - Missense	7:82949874..82949874	Unclustered	0.0752068	0.037466
Q9Y6V0-3	Nonresp	NCI-H23	81.5	No	p.L1698F	c.5094G>T	Unknown	Heterozygous	Unverified	Substitution - Missense	7:82955652..82955652	Unclustered	0.0752068	0.037466
Q9Y6V0-3	Nonresp	SW620	82.6	No	p.T473I	c.1418C>T	Unknown	Heterozygous	Unverified	Substitution - Missense	7:83155061..83155061	Unclustered	0.0752068	0.037466
QRICH2	Nonresp	A549	109.1	No	p.Q381E	c.1141C>G	Previously Reported	Heterozygous	Unverified	Substitution - Missense	17:76293088..76293088	Unclustered	0.142641	1.01584e-07
QRICH2	Nonresp	FaDu	110.7	No	p.?	c.4985-9C>T	Unknown	Heterozygous	Unverified	Unknown	17:76274252..76274252	Unclustered	0.142641	1.01584e-07
QRICH2	Nonresp	HCT-15	106	No	p.P243S	c.727C>T	Unknown	Heterozygous	Unverified	Substitution - Missense	17:76293502..76293502	Unclustered	0.142641	1.01584e-07
QRICH2	Nonresp	HCT-15	106	No	p.R417C	c.1249C>T	Previously Reported	Heterozygous	Unverified	Substitution - Missense	17:76292980..76292980	Unclustered	0.142641	1.01584e-07
QRICH2	Nonresp	Huh 7	100.8	No	p.I1285L	c.3853A>C	Unknown	Heterozygous	Unverified	Substitution - Missense	17:76280866..76280866	Unclustered	0.142641	1.01584e-07
QRICH2	Nonresp	MCF7	121.3	No	p.D96E	c.288C>G	Unknown	Heterozygous	Unverified	Substitution - Missense	17:76293941..76293941	Unclustered	0.142641	1.01584e-07
RAD54B	Nonresp	BT-474	124.1	No	p.R529T	c.1586G>C	Unknown	Heterozygous	Unverified	Substitution - Missense	8:94391832..94391832	Unclustered	0.155154	0.000755675
RAD54B	Nonresp	HCT-15	106	No	p.N230S	c.689A>G	Unknown	Heterozygous	Unverified	Substitution - Missense	8:94407531..94407531	Unclustered	0.155154	0.000755675
RAI16	Nonresp	A549	109.1	No	p.E273K	c.817G>A	Unknown	Heterozygous	Unverified	Substitution - Missense	8:22101462..22101462	Unclustered	0.124413	6.11867e-09
RAI16	Nonresp	HCT-15	106	No	p.R339Q	c.1016G>A	Unknown	Heterozygous	Unverified	Substitution - Missense	8:22101838..22101838	Unclustered	0.124413	6.11867e-09
RALGAPA2	Resp	786-0	48.9	No	p.M390fs*18	c.1168_1169insA	Unknown	Heterozygous	Unverified	Insertion - Frameshift	20:20629427..20629428	Unclustered	-0.182807	5.82944e-05
RALGAPA2	Resp	786-0	48.9	No	p.M207fs*18	c.618_619insA	Unknown	Heterozygous	Unverified	Insertion - Frameshift	20:20629427..20629428	Unclustered	-0.182807	5.82944e-05
RALGAPA2	Resp	SW48	59.8	No	p.?	c.3414+1_3414+2insG	Unknown	Heterozygous	Unverified	Unknown	20:20536654..20536655	Unclustered	-0.182807	5.82944e-05
RALGAPA2	Resp	SW48	59.8	No	p.?	c.2864+1_2864+2insG	Unknown	Heterozygous	Unverified	Unknown	20:20536654..20536655	Unclustered	-0.182807	5.82944e-05
RAPGEF2	Nonresp	Colo 205	64.2	No	p.S592T	c.1774T>A	Unknown	Heterozygous	Unverified	Substitution - Missense	4:159338432..159338432	Unclustered	-0.100233	0.0304918
RAPGEF2	Nonresp	LNCaP clone FGC	69.1	No	p.A851T	c.2551G>A	Unknown	Heterozygous	Unverified	Substitution - Missense	4:159343094..159343094	Unclustered	-0.100233	0.0304918
RAPGEF2	Nonresp	NCI-H23	81.5	No	p.S1201T	c.3602G>C	Previously Reported	Heterozygous	Unverified	Substitution - Missense	4:159352904..159352904	Unclustered	-0.100233	0.0304918
RAPGEF2	Resp	786-0	48.9	No	p.E834D	c.2502A>C	Previously Reported	Homozygous	Unverified	Substitution - Missense	4:159343045..159343045	Unclustered	-0.100233	0.0304918
RASAL1	Nonresp	DBTRG-05MG	78.5	No	p.P219Q	c.656C>A	Unknown	Heterozygous	Unverified	Substitution - Missense	12:113117148..113117148	Unclustered	-0.162194	0.0100635
RASAL1	Nonresp	DU 145	79.2	No	p.?	c.1004-8C>A	Unknown	Heterozygous	Unverified	Unknown	12:113115272..113115272	Unclustered	-0.162194	0.0100635
RASAL1	Nonresp	LNCaP clone FGC	69.1	No	p.Q791*	c.2371C>T	Unknown	Heterozygous	Unverified	Substitution - Nonsense	12:113099973..113099973	Unclustered	-0.162194	0.0100635
RASAL1	Nonresp	LNCaP clone FGC	69.1	No	p.R260H	c.779G>A	Previously Reported	Heterozygous	Unverified	Substitution - Missense	12:113116004..113116004	Unclustered	-0.162194	0.0100635
RASAL1	Resp	769-P	54.2	No	p.R260_V261delRV	c.779_784delGCGTCC	Unknown	Heterozygous	Unverified	Deletion - In frame	12:113115999..113116004	Unclustered	-0.162194	0.0100635
RASAL1	Resp	786-0	48.9	No	p.R731Q	c.2192G>A	Unknown	Heterozygous	Unverified	Substitution - Missense	12:113101919..113101919	Unclustered	-0.162194	0.0100635
RASAL1	Resp	NCI-H1792	20	No	p.F341I	c.1021T>A	Unknown	Heterozygous	Unverified	Substitution - Missense	12:113115247..113115247	Unclustered	-0.162194	0.0100635
RERGL	Resp	CHL-1	16.6	No	p.V118L	c.352G>T	Unknown	Heterozygous	Unverified	Substitution - Missense	12:18081457..18081457	Unclustered	-0.338371	0.044276
RERGL	Resp	HT-29	59.9	No	p.N123K	c.369C>A	Previously Reported	Heterozygous	Unverified	Substitution - Missense	12:18081440..18081440	Unclustered	-0.338371	0.044276
RGL3	Nonresp	BT-474	124.1	No	p.E705Q	c.2113G>C	Unknown	Heterozygous	Unverified	Substitution - Missense	19:11394440..11394440	Unclustered	0.118011	0.0332023
RGL3	Nonresp	BT-474	124.1	No	p.E463Q	c.1387G>C	Unknown	Heterozygous	Unverified	Substitution - Missense	19:11394440..11394440	Unclustered	0.118011	0.0332023
RGL3	Nonresp	BT-474	124.1	No	p.E699Q	c.2095G>C	Unknown	Heterozygous	Unverified	Substitution - Missense	19:11394440..11394440	Unclustered	0.118011	0.0332023
RGL3	Nonresp	Cal 27	86.3	No	p.G124R	c.370G>A	Unknown	Heterozygous	Unverified	Substitution - Missense	19:11416837..11416837	Unclustered	0.118011	0.0332023
RGL3	Nonresp	HCT-15	106	No	p.?	c.33+3A>G	Unknown	Heterozygous	Unverified	Unknown	19:11419243..11419243	Unclustered	0.118011	0.0332023
RIOK2	Nonresp	BT-474	124.1	No	p.E384Q	c.1150G>C	Unknown	Heterozygous	Unverified	Substitution - Missense	5:97167714..97167714	Serine/threonine protein kinase	0.155154	0.000755675
RIOK2	Nonresp	HCT-15	106	No	p.K51E	c.151A>G	Previously Reported	Heterozygous	Unverified	Substitution - Missense	5:97179109..97179109	Serine/threonine protein kinase	0.155154	0.000755675
RNASEH2A	Resp	786-0	48.9	No	p.?	c.637+9A>G	Unknown	Heterozygous	Unverified	Unknown	19:12810413..12810413	Unclustered	-0.182807	5.82944e-05
RNASEH2A	Resp	SW48	59.8	No	p.D251N	c.751G>A	Unknown	Heterozygous	Unverified	Substitution - Missense	19:12813196..12813196	Unclustered	-0.182807	5.82944e-05
RNF111	Nonresp	LNCaP clone FGC	69.1	No	p.R771C	c.2311C>T	Unknown	Heterozygous	Unverified	Substitution - Missense	15:59084142..59084142	RING-type zinc-finger protein	-0.137609	0.0230105
RNF111	Nonresp	LNCaP clone FGC	69.1	No	p.R780C	c.2338C>T	Unknown	Heterozygous	Unverified	Substitution - Missense	15:59084142..59084142	RING-type zinc-finger protein	-0.137609	0.0230105
RNF111	Resp	NCI-H460	51.3	No	p.S441fs*1	c.1322delC	Previously Reported	Heterozygous	Unverified	Deletion - Frameshift	15:59058506..59058506	RING-type zinc-finger protein	-0.137609	0.0230105
RNF150	Resp	NCI-H1792	20	No	p.Q289K	c.865C>A	Unknown	Heterozygous	Unverified	Substitution - Missense	4:140911204..140911204	Unclustered	-0.320022	0.0360581
RNF150	Resp	NCI-H1792	20	No	p.Q239K	c.715C>A	Unknown	Heterozygous	Unverified	Substitution - Missense	4:140911204..140911204	Unclustered	-0.320022	0.0360581
RNF150	Resp	NCI-H1792	20	No	p.Q380K	c.1138C>A	Unknown	Heterozygous	Unverified	Substitution - Missense	4:140911204..140911204	Unclustered	-0.320022	0.0360581
RNF150	Resp	SW48	59.8	No	p.R151Q	c.452G>A	Previously Reported	Heterozygous	Unverified	Substitution - Missense	4:140947669..140947669	Unclustered	-0.320022	0.0360581
RNF150	Resp	SW48	59.8	No	p.R292Q	c.875G>A	Previously Reported	Heterozygous	Unverified	Substitution - Missense	4:140947669..140947669	Unclustered	-0.320022	0.0360581
RNF150	Resp	SW48	59.8	No	p.R201Q	c.602G>A	Previously Reported	Heterozygous	Unverified	Substitution - Missense	4:140947669..140947669	Unclustered	-0.320022	0.0360581
RNF19A	Resp	MDA-MB-231	47.6	No	p.L713H	c.2138T>A	Unknown	Heterozygous	Unverified	Substitution - Missense	8:100258935..100258935	Unclustered	-0.188362	0.000135677
RNF19A	Resp	SW48	59.8	No	p.R63fs*5	c.187delA	Previously Reported	Heterozygous	Unverified	Deletion - Frameshift	8:100287988..100287988	Unclustered	-0.188362	0.000135677
RNF20	Nonresp	BT-474	124.1	No	p.S887C	c.2660C>G	Unknown	Heterozygous	Unverified	Substitution - Missense	9:101561920..101561920	RING-type zinc-finger protein	0.155154	0.000755675
RNF20	Nonresp	HCT-15	106	No	p.L830V	c.2488T>G	Previously Reported	Heterozygous	Unverified	Substitution - Missense	9:101560906..101560906	RING-type zinc-finger protein	0.155154	0.000755675
RNF219	Nonresp	647-V	95.9	No	p.M1V	c.1A>G	Unknown	Heterozygous	Unverified	Substitution - Missense	13:78659120..78659120	RING-type zinc-finger protein	0.0954541	0.00233427
RNF219	Nonresp	HCT-15	106	No	p.A326T	c.976G>A	Unknown	Heterozygous	Unverified	Substitution - Missense	13:78616785..78616785	RING-type zinc-finger protein	0.0954541	0.00233427
ROS1	Nonresp	22RV1	80	Yes	p.?	c.6135+1G>A	Previously Reported	Heterozygous	Unverified	Unknown	6:117317142..117317142	Unclustered	0.0880924	0.00824195
ROS1	Nonresp	22RV1	80	No	p.?	c.6117+1G>A	Previously Reported	Heterozygous	Unverified	Unknown	6:117317142..117317142	Unclustered	0.0880924	0.00824195
ROS1	Nonresp	BT-474	124.1	Yes	p.V1916L	c.5746G>T	Unknown	Heterozygous	Unverified	Substitution - Missense	6:117321290..117321290	Unclustered	0.0880924	0.00824195
ROS1	Nonresp	BT-474	124.1	No	p.V1910L	c.5728G>T	Unknown	Heterozygous	Unverified	Substitution - Missense	6:117321290..117321290	Unclustered	0.0880924	0.00824195
ROS1	Nonresp	C32	83.8	Yes	p.G631R	c.1891G>A	Unknown	Heterozygous	Unverified	Substitution - Missense	6:117387903..117387903	Unclustered	0.0880924	0.00824195
ROS1	Nonresp	C32	83.8	No	p.G626R	c.1876G>A	Unknown	Heterozygous	Unverified	Substitution - Missense	6:117387903..117387903	Unclustered	0.0880924	0.00824195
ROS1	Nonresp	Cal 27	86.3	No	p.D2096N	c.6286G>A	Unknown	Heterozygous	Unverified	Substitution - Missense	6:117310211..117310211	Unclustered	0.0880924	0.00824195
ROS1	Nonresp	Cal 27	86.3	Yes	p.D2102N	c.6304G>A	Unknown	Heterozygous	Unverified	Substitution - Missense	6:117310211..117310211	Unclustered	0.0880924	0.00824195
ROS1	Nonresp	DBTRG-05MG	78.5	No	p.R2120L	c.6359G>T	Unknown	Heterozygous	Unverified	Substitution - Missense	6:117310138..117310138	Unclustered	0.0880924	0.00824195
ROS1	Nonresp	DBTRG-05MG	78.5	Yes	p.R2126L	c.6377G>T	Unknown	Heterozygous	Unverified	Substitution - Missense	6:117310138..117310138	Unclustered	0.0880924	0.00824195
ROS1	Nonresp	FaDu	110.7	No	p.Y2108C	c.6323A>G	Unknown	Heterozygous	Unverified	Substitution - Missense	6:117310174..117310174	Unclustered	0.0880924	0.00824195
ROS1	Nonresp	FaDu	110.7	Yes	p.Y2114C	c.6341A>G	Unknown	Heterozygous	Unverified	Substitution - Missense	6:117310174..117310174	Unclustered	0.0880924	0.00824195
ROS1	Nonresp	HCT 116	83.4	No	p.P160S	c.478C>T	Previously Reported	Heterozygous	Unverified	Substitution - Missense	6:117403265..117403265	Unclustered	0.0880924	0.00824195
ROS1	Nonresp	HCT 116	83.4	Yes	p.P151S	c.451C>T	Previously Reported	Heterozygous	Unverified	Substitution - Missense	6:117403265..117403265	Unclustered	0.0880924	0.00824195
ROS1	Nonresp	HCT-15	106	Yes	p.?	c.5941-5T>C	Unknown	Heterozygous	Unverified	Unknown	6:117318257..117318257	Unclustered	0.0880924	0.00824195
ROS1	Nonresp	HCT-15	106	No	p.?	c.5923-5T>C	Unknown	Heterozygous	Unverified	Unknown	6:117318257..117318257	Unclustered	0.0880924	0.00824195
ROS1	Nonresp	Huh 7	100.8	Yes	p.S1109A	c.3325T>G	Unknown	Heterozygous	Unverified	Substitution - Missense	6:117362659..117362659	Unclustered	0.0880924	0.00824195
ROS1	Nonresp	Huh 7	100.8	No	p.S1104A	c.3310T>G	Unknown	Heterozygous	Unverified	Substitution - Missense	6:117362659..117362659	Unclustered	0.0880924	0.00824195
ROS1	Nonresp	SKOV-3	107.9	Yes	p.L139V	c.415C>G	Unknown	Heterozygous	Unverified	Substitution - Missense	6:117404303..117404303	Unclustered	0.0880924	0.00824195
ROS1	Nonresp	SKOV-3	107.9	No	p.L148V	c.442C>G	Unknown	Heterozygous	Unverified	Substitution - Missense	6:117404303..117404303	Unclustered	0.0880924	0.00824195
RPP40	Nonresp	Colo 205	64.2	No	p.T213M	c.638C>T	Previously Reported	Heterozygous	Unverified	Substitution - Missense	6:4996342..4996342	Unclustered	-0.170651	0.00441045
RPP40	Resp	MDA-MB-231	47.6	No	p.Q206*	c.616C>T	Previously Reported	Heterozygous	Unverified	Substitution - Nonsense	6:4996364..4996364	Unclustered	-0.170651	0.00441045
RPS6KA3	Nonresp	BT-474	124.1	No	p.D596N	c.1786G>A	Unknown	Heterozygous	Unverified	Substitution - Missense	X:20163019..20163019	Serine/threonine protein kinase	0.155154	0.000755675
RPS6KA3	Nonresp	HCT-15	106	No	p.H405Y	c.1213C>T	Previously Reported	Homozygous	Unverified	Substitution - Missense	X:20175178..20175178	Serine/threonine protein kinase	0.155154	0.000755675
RRAGD	Nonresp	FaDu	110.7	No	p.F93L	c.279C>G	Unknown	Heterozygous	Unverified	Substitution - Missense	6:89387460..89387460	Unclustered	0.159589	3.34442e-05
RRAGD	Nonresp	HCT-15	106	No	p.I212F	c.634A>T	Previously Reported	Heterozygous	Unverified	Substitution - Missense	6:89380178..89380178	Unclustered	0.159589	3.34442e-05
RRAGD	Nonresp	UM-UC-3	128.9	No	p.H179Y	c.535C>T	Unknown	Heterozygous	Unverified	Substitution - Missense	6:89380277..89380277	Unclustered	0.159589	3.34442e-05
RTP1	Resp	MDA-MB-231	47.6	No	p.S226W	c.677C>G	Unknown	Homozygous	Unverified	Substitution - Missense	3:187199955..187199955	Unclustered	-0.188362	0.000135677
RTP1	Resp	SW48	59.8	No	p.V263I	c.787G>A	Previously Reported	Heterozygous	Unverified	Substitution - Missense	3:187200065..187200065	Unclustered	-0.188362	0.000135677
RUFY2	Nonresp	HCT-15	106	No	p.E169K	c.505G>A	Unknown	Heterozygous	Unverified	Substitution - Missense	10:68394345..68394345	Unclustered	0.202619	0.033486
RUFY2	Nonresp	HCT-15	106	No	p.E135K	c.403G>A	Unknown	Heterozygous	Unverified	Substitution - Missense	10:68394345..68394345	Unclustered	0.202619	0.033486
RUFY2	Nonresp	HCT-15	106	No	p.E204K	c.610G>A	Previously Reported	Heterozygous	Unverified	Substitution - Missense	10:68394345..68394345	Unclustered	0.202619	0.033486
RUFY2	Nonresp	T-47D	149.1	No	p.R326L	c.977G>T	Unknown	Heterozygous	Unverified	Substitution - Missense	10:68383865..68383865	Unclustered	0.202619	0.033486
RUFY2	Nonresp	T-47D	149.1	No	p.R257L	c.770G>T	Unknown	Heterozygous	Unverified	Substitution - Missense	10:68383865..68383865	Unclustered	0.202619	0.033486
SACS	Nonresp	647-V	95.9	No	p.F607L	c.1821C>G	Unknown	Heterozygous	Unverified	Substitution - Missense	13:23341614..23341614	Unclustered	-0.103199	0.0494584
SACS	Nonresp	647-V	95.9	No	p.F754L	c.2262C>G	Unknown	Heterozygous	Unverified	Substitution - Missense	13:23341614..23341614	Unclustered	-0.103199	0.0494584
SACS	Nonresp	Colo 205	64.2	No	p.R1877*	c.5629C>T	Previously Reported	Heterozygous	Unverified	Substitution - Nonsense	13:23338247..23338247	Unclustered	-0.103199	0.0494584
SACS	Nonresp	Colo 205	64.2	No	p.R1730*	c.5188C>T	Previously Reported	Heterozygous	Unverified	Substitution - Nonsense	13:23338247..23338247	Unclustered	-0.103199	0.0494584
SACS	Nonresp	HCT-15	106	No	p.C2514R	c.7540T>C	Unknown	Heterozygous	Unverified	Substitution - Missense	13:23336336..23336336	Unclustered	-0.103199	0.0494584
SACS	Nonresp	HCT-15	106	No	p.A4565D	c.13694C>A	Unknown	Heterozygous	Unverified	Substitution - Missense	13:23330182..23330182	Unclustered	-0.103199	0.0494584
SACS	Nonresp	HCT-15	106	No	p.C2367R	c.7099T>C	Unknown	Heterozygous	Unverified	Substitution - Missense	13:23336336..23336336	Unclustered	-0.103199	0.0494584
SACS	Nonresp	HCT-15	106	No	p.C2319*	c.6957C>A	Previously Reported	Heterozygous	Unverified	Substitution - Nonsense	13:23336919..23336919	Unclustered	-0.103199	0.0494584
SACS	Nonresp	HCT-15	106	No	p.A4418D	c.13253C>A	Unknown	Heterozygous	Unverified	Substitution - Missense	13:23330182..23330182	Unclustered	-0.103199	0.0494584
SACS	Nonresp	HCT-15	106	No	p.A2368V	c.7103C>T	Unknown	Heterozygous	Unverified	Substitution - Missense	13:23336773..23336773	Unclustered	-0.103199	0.0494584
SACS	Nonresp	HCT-15	106	No	p.C2172*	c.6516C>A	Previously Reported	Heterozygous	Unverified	Substitution - Nonsense	13:23336919..23336919	Unclustered	-0.103199	0.0494584
SACS	Nonresp	HCT-15	106	No	p.A2221V	c.6662C>T	Unknown	Heterozygous	Unverified	Substitution - Missense	13:23336773..23336773	Unclustered	-0.103199	0.0494584
SACS	Nonresp	NCI-H358	77.3	No	p.M1149I	c.3447G>T	Unknown	Heterozygous	Unverified	Substitution - Missense	13:23340429..23340429	Unclustered	-0.103199	0.0494584
SACS	Nonresp	NCI-H358	77.3	No	p.M1002I	c.3006G>T	Unknown	Heterozygous	Unverified	Substitution - Missense	13:23340429..23340429	Unclustered	-0.103199	0.0494584
SACS	Nonresp	U-87 MG	89.6	No	p.S2126*	c.6377C>A	Unknown	Heterozygous	Unverified	Substitution - Nonsense	13:23337058..23337058	Unclustered	-0.103199	0.0494584
SACS	Nonresp	U-87 MG	89.6	No	p.S2265C	c.6794C>G	Unknown	Heterozygous	Unverified	Substitution - Missense	13:23337082..23337082	Unclustered	-0.103199	0.0494584
SACS	Nonresp	U-87 MG	89.6	No	p.N2295K	c.6885C>G	Unknown	Heterozygous	Unverified	Substitution - Missense	13:23336991..23336991	Unclustered	-0.103199	0.0494584
SACS	Nonresp	U-87 MG	89.6	No	p.N2148K	c.6444C>G	Unknown	Heterozygous	Unverified	Substitution - Missense	13:23336991..23336991	Unclustered	-0.103199	0.0494584
SACS	Nonresp	U-87 MG	89.6	No	p.S2273*	c.6818C>A	Unknown	Heterozygous	Unverified	Substitution - Nonsense	13:23337058..23337058	Unclustered	-0.103199	0.0494584
SACS	Nonresp	U-87 MG	89.6	No	p.S2118C	c.6353C>G	Unknown	Heterozygous	Unverified	Substitution - Missense	13:23337082..23337082	Unclustered	-0.103199	0.0494584
SACS	Resp	769-P	54.2	No	p.T3759M	c.11276C>T	Previously Reported	Heterozygous	Unverified	Substitution - Missense	13:23332600..23332600	Unclustered	-0.103199	0.0494584
SACS	Resp	769-P	54.2	No	p.T3612M	c.10835C>T	Previously Reported	Heterozygous	Unverified	Substitution - Missense	13:23332600..23332600	Unclustered	-0.103199	0.0494584
SACS	Resp	HT-29	59.9	No	p.S409F	c.1226C>T	Previously Reported	Heterozygous	Unverified	Substitution - Missense	13:23355386..23355386	Unclustered	-0.103199	0.0494584
SACS	Resp	HT-29	59.9	No	p.S4176L	c.12527C>T	Unknown	Heterozygous	Unverified	Substitution - Missense	13:23330908..23330908	Unclustered	-0.103199	0.0494584
SACS	Resp	HT-29	59.9	No	p.S262F	c.785C>T	Previously Reported	Heterozygous	Unverified	Substitution - Missense	13:23355386..23355386	Unclustered	-0.103199	0.0494584
SACS	Resp	HT-29	59.9	No	p.S4323L	c.12968C>T	Unknown	Heterozygous	Unverified	Substitution - Missense	13:23330908..23330908	Unclustered	-0.103199	0.0494584
SACS	Resp	MDA-MB-231	47.6	No	p.K3116N	c.9348G>C	Unknown	Homozygous	Unverified	Substitution - Missense	13:23334528..23334528	Unclustered	-0.103199	0.0494584
SACS	Resp	MDA-MB-231	47.6	No	p.K2969N	c.8907G>C	Unknown	Homozygous	Unverified	Substitution - Missense	13:23334528..23334528	Unclustered	-0.103199	0.0494584
SACS	Resp	NCI-H1792	20	No	p.Y429F	c.1286A>T	Unknown	Homozygous	Unverified	Substitution - Missense	13:23354885..23354885	Unclustered	-0.103199	0.0494584
SACS	Resp	NCI-H1792	20	No	p.Y576F	c.1727A>T	Unknown	Homozygous	Unverified	Substitution - Missense	13:23354885..23354885	Unclustered	-0.103199	0.0494584
SACS	Resp	SNU-449	56.4	No	p.S832P	c.2494T>C	Unknown	Homozygous	Unverified	Substitution - Missense	13:23341382..23341382	Unclustered	-0.103199	0.0494584
SACS	Resp	SNU-449	56.4	No	p.S685P	c.2053T>C	Unknown	Homozygous	Unverified	Substitution - Missense	13:23341382..23341382	Unclustered	-0.103199	0.0494584
SAP130	Nonresp	FaDu	110.7	No	p.K617N	c.1851G>T	Unknown	Heterozygous	Unverified	Substitution - Missense	2:127989571..127989571	Transcription regulator	0.127889	3.00074e-08
SAP130	Nonresp	HCT-15	106	No	p.G746*	c.2236G>T	Previously Reported	Heterozygous	Unverified	Substitution - Nonsense	2:127955145..127955145	Transcription regulator	0.127889	3.00074e-08
SAP130	Nonresp	HCT-15	106	No	p.G781*	c.2341G>T	Previously Reported	Heterozygous	Unverified	Substitution - Nonsense	2:127955145..127955145	Transcription regulator	0.127889	3.00074e-08
SAV1	Nonresp	AsPC-1	96.7	No	p.Y159delY	c.475_477delTAT	Unknown	Heterozygous	Unverified	Deletion - In frame	14:50665237..50665239	Unclustered	0.0974082	0.00105627
SAV1	Nonresp	HCT-15	106	No	p.A185D	c.554C>A	Unknown	Heterozygous	Unverified	Substitution - Missense	14:50644996..50644996	Unclustered	0.0974082	0.00105627
SCAF1	Resp	CHL-1	16.6	No	p.G82S	c.244G>A	Unknown	Heterozygous	Unverified	Substitution - Missense	19:49646185..49646185	Unclustered	-0.339001	0.0435201
SCAF1	Resp	SW48	59.8	No	p.T1181fs*28	c.3533delC	Previously Reported	Heterozygous	Unverified	Deletion - Frameshift	19:49654785..49654785	Unclustered	-0.339001	0.0435201
SCAF1	Resp	SW48	59.8	No	p.T1178fs*31	c.3532delA	Unknown	Heterozygous	Unverified	Deletion - Frameshift	19:49654784..49654784	Unclustered	-0.339001	0.0435201
SCAPER	Resp	MDA-MB-231	47.6	No	p.R687H	c.2060G>A	Unknown	Heterozygous	Unverified	Substitution - Missense	15:76728700..76728700	Unclustered	-0.188362	0.000135677
SCAPER	Resp	MDA-MB-231	47.6	No	p.R441H	c.1322G>A	Unknown	Heterozygous	Unverified	Substitution - Missense	15:76728700..76728700	Unclustered	-0.188362	0.000135677
SCAPER	Resp	SW48	59.8	No	p.R661G	c.1981C>G	Unknown	Heterozygous	Unverified	Substitution - Missense	15:76574277..76574277	Unclustered	-0.188362	0.000135677
SCAPER	Resp	SW48	59.8	No	p.R907G	c.2719C>G	Unknown	Heterozygous	Unverified	Substitution - Missense	15:76574277..76574277	Unclustered	-0.188362	0.000135677
SCMH1	Resp	CHL-1	16.6	No	p.V218I	c.652G>A	Unknown	Heterozygous	Unverified	Substitution - Missense	1:41075374..41075374	Unclustered	-0.339001	0.0435201
SCMH1	Resp	CHL-1	16.6	No	p.V265I	c.793G>A	Unknown	Heterozygous	Unverified	Substitution - Missense	1:41075374..41075374	Unclustered	-0.339001	0.0435201
SCMH1	Resp	CHL-1	16.6	No	p.V275I	c.823G>A	Unknown	Heterozygous	Unverified	Substitution - Missense	1:41075374..41075374	Unclustered	-0.339001	0.0435201
SCMH1	Resp	SW48	59.8	No	p.K375E	c.1123A>G	Unknown	Heterozygous	Unverified	Substitution - Missense	1:41048843..41048843	Unclustered	-0.339001	0.0435201
SCMH1	Resp	SW48	59.8	No	p.K385E	c.1153A>G	Unknown	Heterozygous	Unverified	Substitution - Missense	1:41048843..41048843	Unclustered	-0.339001	0.0435201
SCMH1	Resp	SW48	59.8	No	p.K328E	c.982A>G	Unknown	Heterozygous	Unverified	Substitution - Missense	1:41048843..41048843	Unclustered	-0.339001	0.0435201
SCN3A	Nonresp	C32	83.8	No	p.R1848C	c.5542C>T	Unknown	Heterozygous	Unverified	Substitution - Missense	2:165090464..165090464	Unclustered	-0.167899	0.0049609
SCN3A	Nonresp	C32	83.8	No	p.R1897C	c.5689C>T	Unknown	Heterozygous	Unverified	Substitution - Missense	2:165090464..165090464	Unclustered	-0.167899	0.0049609
SCN3A	Nonresp	Colo 205	64.2	No	p.R571C	c.1711C>T	Previously Reported	Heterozygous	Unverified	Substitution - Missense	2:165140959..165140959	Unclustered	-0.167899	0.0049609
SCN3A	Nonresp	LNCaP clone FGC	69.1	No	p.V1231I	c.3691G>A	Unknown	Heterozygous	Unverified	Substitution - Missense	2:165112890..165112890	Unclustered	-0.167899	0.0049609
SCN3A	Nonresp	LNCaP clone FGC	69.1	No	p.V1280I	c.3838G>A	Unknown	Heterozygous	Unverified	Substitution - Missense	2:165112890..165112890	Unclustered	-0.167899	0.0049609
SCN3A	Nonresp	NCI-H358	77.3	No	p.L1292V	c.3874C>G	Unknown	Heterozygous	Unverified	Substitution - Missense	2:165100394..165100394	Unclustered	-0.167899	0.0049609
SCN3A	Nonresp	NCI-H358	77.3	No	p.L1243V	c.3727C>G	Unknown	Heterozygous	Unverified	Substitution - Missense	2:165100394..165100394	Unclustered	-0.167899	0.0049609
SCN3A	Nonresp	SK-N-AS	89.8	No	p.R357Q	c.1070G>A	Previously Reported	Heterozygous	Unverified	Substitution - Missense	2:165155865..165155865	Unclustered	-0.167899	0.0049609
SCN3A	Resp	CHL-1	16.6	No	p.S1530F	c.4589C>T	Previously Reported	Heterozygous	Unverified	Substitution - Missense	2:165092325..165092325	Unclustered	-0.167899	0.0049609
SCN3A	Resp	CHL-1	16.6	No	p.S1579F	c.4736C>T	Previously Reported	Heterozygous	Unverified	Substitution - Missense	2:165092325..165092325	Unclustered	-0.167899	0.0049609
SCN3A	Resp	MDA-MB-231	47.6	No	p.?	c.265-1G>C	Unknown	Heterozygous	Unverified	Unknown	2:165170549..165170549	Unclustered	-0.167899	0.0049609
SCN3A	Resp	NCI-H1792	20	No	p.A906D	c.2717C>A	Unknown	Homozygous	Unverified	Substitution - Missense	2:165129998..165129998	Unclustered	-0.167899	0.0049609
SCN3A	Resp	NCI-H1792	20	No	p.A955D	c.2864C>A	Unknown	Homozygous	Unverified	Substitution - Missense	2:165129998..165129998	Unclustered	-0.167899	0.0049609
SCN3A	Resp	SW48	59.8	No	p.T1542P	c.4624A>C	Unknown	Heterozygous	Unverified	Substitution - Missense	2:165092437..165092437	Unclustered	-0.167899	0.0049609
SCN3A	Resp	SW48	59.8	No	p.T1493P	c.4477A>C	Unknown	Heterozygous	Unverified	Substitution - Missense	2:165092437..165092437	Unclustered	-0.167899	0.0049609
SCN8A	Nonresp	HCT 116	83.4	No	p.?	c.707-2A>G	Unknown	Heterozygous	Unverified	Unknown	12:51699568..51699568	Unclustered	0.125905	0.0067382
SCN8A	Nonresp	HCT-15	106	No	p.M1344V	c.4030A>G	Unknown	Heterozygous	Unverified	Substitution - Missense	12:51786629..51786629	Unclustered	0.125905	0.0067382
SCN8A	Nonresp	HT-1376	90.1	No	p.E1786Q	c.5356G>C	Unknown	Heterozygous	Unverified	Substitution - Missense	12:51806842..51806842	Unclustered	0.125905	0.0067382
SCN8A	Nonresp	MCF7	121.3	No	p.M1481T	c.4442T>C	Unknown	Heterozygous	Unverified	Substitution - Missense	12:51790420..51790420	Unclustered	0.125905	0.0067382
SCN8A	Nonresp	UM-UC-3	128.9	No	p.E1607K	c.4819G>A	Previously Reported	Heterozygous	Unverified	Substitution - Missense	12:51806305..51806305	Unclustered	0.125905	0.0067382
SCP2	Resp	HCC1395	59.5	No	p.A155D	c.464C>A	Previously Reported	Heterozygous	Unverified	Substitution - Missense	1:52961570..52961570	Unclustered	-0.141244	4.06933e-08
SCP2	Resp	SW48	59.8	No	p.T261S	c.781A>T	Unknown	Heterozygous	Unverified	Substitution - Missense	1:52978323..52978323	Unclustered	-0.141244	4.06933e-08
SDF4	Nonresp	BT-474	124.1	No	p.E55D	c.165G>C	Unknown	Heterozygous	Unverified	Substitution - Missense	1:1228629..1228629	Unclustered	0.155154	0.000755675
SDF4	Nonresp	HCT-15	106	No	p.V339M	c.1015G>A	Unknown	Heterozygous	Unverified	Substitution - Missense	1:1217586..1217586	Unclustered	0.155154	0.000755675
SEMA3E	Nonresp	Calu-6	72.8	No	p.I423M	c.1269A>G	Unknown	Heterozygous	Unverified	Substitution - Missense	7:83400125..83400125	Unclustered	-0.119997	0.00624805
SEMA3E	Nonresp	NCI-H23	81.5	No	p.E18D	c.54G>T	Unknown	Heterozygous	Unverified	Substitution - Missense	7:83648489..83648489	Unclustered	-0.119997	0.00624805
SEMA3E	Resp	769-P	54.2	No	p.L56P	c.167T>C	Unknown	Heterozygous	Unverified	Substitution - Missense	7:83490223..83490223	Unclustered	-0.119997	0.00624805
SEMA3E	Resp	786-0	48.9	No	p.P225S	c.673C>T	Previously Reported	Heterozygous	Unverified	Substitution - Missense	7:83407237..83407237	Unclustered	-0.119997	0.00624805
SEMA3E	Resp	SW48	59.8	No	p.Y751H	c.2251T>C	Unknown	Heterozygous	Unverified	Substitution - Missense	7:83367663..83367663	Unclustered	-0.119997	0.00624805
SEMA4A	Nonresp	647-V	95.9	No	p.V635M	c.1903G>A	Unknown	Heterozygous	Unverified	Substitution - Missense	1:156176614..156176614	Unclustered	0.0954541	0.00233427
SEMA4A	Nonresp	HCT-15	106	No	p.K715N	c.2145G>T	Previously Reported	Heterozygous	Unverified	Substitution - Missense	1:156176856..156176856	Unclustered	0.0954541	0.00233427
SENP1	Nonresp	DU 145	79.2	No	p.V434A	c.1301T>C	Unknown	Heterozygous	Unverified	Substitution - Missense	12:48063816..48063816	Unclustered	0.146545	0.0359584
SENP1	Nonresp	FaDu	110.7	No	p.S253delS	c.756_758delATC	Unknown	Heterozygous	Unverified	Deletion - In frame	12:48074506..48074508	Unclustered	0.146545	0.0359584
SENP1	Nonresp	HCT-15	106	No	p.P12H	c.35C>A	Unknown	Heterozygous	Unverified	Substitution - Missense	12:48105419..48105419	Unclustered	0.146545	0.0359584
SENP1	Nonresp	T-47D	149.1	No	p.F335L	c.1005C>A	Unknown	Heterozygous	Unverified	Substitution - Missense	12:48066956..48066956	Unclustered	0.146545	0.0359584
SENP5	Resp	CHL-1	16.6	No	p.E367K	c.1099G>A	Unknown	Heterozygous	Unverified	Substitution - Missense	3:196886280..196886280	Unclustered	-0.416215	0.00194306
SENP5	Resp	MDA-MB-231	47.6	No	p.K81N	c.243G>T	Unknown	Heterozygous	Unverified	Substitution - Missense	3:196885424..196885424	Unclustered	-0.416215	0.00194306
SEPSECS	Resp	786-0	48.9	No	p.R77*	c.229C>T	Previously Reported	Heterozygous	Unverified	Substitution - Nonsense	4:25156118..25156118	Unclustered	-0.182807	5.82944e-05
SEPSECS	Resp	786-0	48.9	No	p.R156*	c.466C>T	Previously Reported	Heterozygous	Unverified	Substitution - Nonsense	4:25156118..25156118	Unclustered	-0.182807	5.82944e-05
SEPSECS	Resp	SW48	59.8	No	p.?	c.152-4G>A	Unknown	Heterozygous	Unverified	Unknown	4:25156199..25156199	Unclustered	-0.182807	5.82944e-05
SEPSECS	Resp	SW48	59.8	No	p.?	c.389-4G>A	Unknown	Heterozygous	Unverified	Unknown	4:25156199..25156199	Unclustered	-0.182807	5.82944e-05
SEPT12	Nonresp	C3A	111.5	No	p.C161*	c.483C>A	Unknown	Homozygous	Unverified	Substitution - Nonsense	16:4783960..4783960	Unclustered	0.129532	7.16185e-08
SEPT12	Nonresp	HCT-15	106	No	p.A43S	c.127G>T	Unknown	Heterozygous	Unverified	Substitution - Missense	16:4787519..4787519	Unclustered	0.129532	7.16185e-08
SERPINA11	Nonresp	HCT-15	106	No	p.T385M	c.1154C>T	Unknown	Heterozygous	Unverified	Substitution - Missense	14:94448167..94448167	Unclustered	0.164743	0.00308435
SERPINA11	Nonresp	UM-UC-3	128.9	No	p.E283Q	c.847G>C	Unknown	Heterozygous	Unverified	Substitution - Missense	14:94448474..94448474	Unclustered	0.164743	0.00308435
SERPINF1	Nonresp	FaDu	110.7	No	p.P385L	c.1154C>T	Unknown	Heterozygous	Unverified	Substitution - Missense	17:1777343..1777343	Unclustered	0.127889	3.00074e-08
SERPINF1	Nonresp	HCT-15	106	No	p.S73N	c.218G>A	Unknown	Heterozygous	Unverified	Substitution - Missense	17:1769985..1769985	Unclustered	0.127889	3.00074e-08
SF1	Nonresp	HCT 116	83.4	No	p.S20I	c.59G>T	Previously Reported	Heterozygous	Unverified	Substitution - Missense	11:64776599..64776599	Unclustered	0.117065	0.00613584
SF1	Nonresp	HCT-15	106	No	p.S182Y	c.545C>A	Previously Reported	Heterozygous	Unverified	Substitution - Missense	11:64769544..64769544	Unclustered	0.117065	0.00613584
SF1	Nonresp	MCF7	121.3	No	p.L314F	c.942G>T	Unknown	Heterozygous	Unverified	Substitution - Missense	11:64768232..64768232	Unclustered	0.117065	0.00613584
SF1	Nonresp	SKOV-3	107.9	No	p.Q228*	c.682C>T	Previously Reported	Heterozygous	Unverified	Substitution - Nonsense	11:64769320..64769320	Unclustered	0.117065	0.00613584
SFMBT1	Nonresp	ES-2	77.1	No	p.S434F	c.1301C>T	Unknown	Heterozygous	Unverified	Substitution - Missense	3:52920608..52920608	Unclustered	-0.113554	0.00194786
SFMBT1	Nonresp	Hep 3B	62.8	No	p.N317K	c.951C>G	Unknown	Homozygous	Unverified	Substitution - Missense	3:52928288..52928288	Unclustered	-0.113554	0.00194786
SFMBT1	Resp	SNU-449	56.4	No	p.R135Q	c.404G>A	Previously Reported	Heterozygous	Unverified	Substitution - Missense	3:52934862..52934862	Unclustered	-0.113554	0.00194786
SFMBT1	Resp	SW48	59.8	No	p.?	c.124-1G>A	Unknown	Heterozygous	Unverified	Unknown	3:52943594..52943594	Unclustered	-0.113554	0.00194786
SFMBT1	Resp	SW48	59.8	No	p.P348fs*31	c.1043delC	Unknown	Heterozygous	Unverified	Deletion - Frameshift	3:52928196..52928196	Unclustered	-0.113554	0.00194786
SH3RF2	Nonresp	HCT-15	106	No	p.V534A	c.1601T>C	Unknown	Heterozygous	Unverified	Substitution - Missense	5:146059911..146059911	RING-type zinc-finger protein	0.0690238	0.0476875
SH3RF2	Nonresp	SK-MEL-3	86.3	No	p.R510Q	c.1529G>A	Previously Reported	Heterozygous	Unverified	Substitution - Missense	5:146056187..146056187	RING-type zinc-finger protein	0.0690238	0.0476875
SH3RF2	Nonresp	SK-MEL-3	86.3	No	p.G529E	c.1586G>A	Unknown	Heterozygous	Unverified	Substitution - Missense	5:146059896..146059896	RING-type zinc-finger protein	0.0690238	0.0476875
SH3RF2	Nonresp	T24	92.5	No	p.E17G	c.50A>G	Unknown	Heterozygous	Unverified	Substitution - Missense	5:145937978..145937978	RING-type zinc-finger protein	0.0690238	0.0476875
SIGLEC10	Nonresp	BT-474	124.1	No	p.?	c.1025-9C>G	Unknown	Heterozygous	Unverified	Unknown	19:51415624..51415624	Unclustered	0.178164	0.0339345
SIGLEC10	Nonresp	J82	86.4	No	p.S488N	c.1463G>A	Unknown	Heterozygous	Unverified	Substitution - Missense	19:51414976..51414976	Unclustered	0.178164	0.0339345
SIGLEC10	Nonresp	T-47D	149.1	No	p.I594M	c.1782C>G	Unknown	Heterozygous	Unverified	Substitution - Missense	19:51413751..51413751	Unclustered	0.178164	0.0339345
SIPA1L2	Nonresp	22RV1	80	No	p.T1646I	c.4937C>T	Unknown	Heterozygous	Unverified	Substitution - Missense	1:232403451..232403451	Unclustered	0.0968123	0.0152517
SIPA1L2	Nonresp	22RV1	80	No	p.T702I	c.2105C>T	Unknown	Heterozygous	Unverified	Substitution - Missense	1:232403451..232403451	Unclustered	0.0968123	0.0152517
SIPA1L2	Nonresp	647-V	95.9	No	p.T661S	c.1981A>T	Unknown	Heterozygous	Unverified	Substitution - Missense	1:232483792..232483792	Unclustered	0.0968123	0.0152517
SIPA1L2	Nonresp	A549	109.1	No	p.R1293Q	c.3878G>A	Unknown	Heterozygous	Unverified	Substitution - Missense	1:232439261..232439261	Unclustered	0.0968123	0.0152517
SIPA1L2	Nonresp	A549	109.1	No	p.R367Q	c.1100G>A	Unknown	Heterozygous	Unverified	Substitution - Missense	1:232439261..232439261	Unclustered	0.0968123	0.0152517
SIPA1L2	Nonresp	BT-474	124.1	No	p.E1641Q	c.4921G>C	Unknown	Heterozygous	Unverified	Substitution - Missense	1:232403467..232403467	Unclustered	0.0968123	0.0152517
SIPA1L2	Nonresp	BT-474	124.1	No	p.E697Q	c.2089G>C	Unknown	Heterozygous	Unverified	Substitution - Missense	1:232403467..232403467	Unclustered	0.0968123	0.0152517
SIPA1L2	Nonresp	HCT-15	106	No	p.R428*	c.1282C>T	Previously Reported	Heterozygous	Unverified	Substitution - Nonsense	1:232514058..232514058	Unclustered	0.0968123	0.0152517
SIPA1L2	Nonresp	HCT-15	106	No	p.Y1474C	c.4421A>G	Unknown	Heterozygous	Unverified	Substitution - Missense	1:232425798..232425798	Unclustered	0.0968123	0.0152517
SIPA1L2	Nonresp	HCT-15	106	No	p.P714H	c.2141C>A	Previously Reported	Heterozygous	Unverified	Substitution - Missense	1:232471473..232471473	Unclustered	0.0968123	0.0152517
SIPA1L2	Nonresp	HCT-15	106	No	p.Y548C	c.1643A>G	Unknown	Heterozygous	Unverified	Substitution - Missense	1:232425798..232425798	Unclustered	0.0968123	0.0152517
SIPA1L2	Nonresp	NCI-H23	81.5	No	p.W99L	c.296G>T	Unknown	Homozygous	Unverified	Substitution - Missense	1:232515044..232515044	Unclustered	0.0968123	0.0152517
SIPA1L2	Nonresp	NCI-H23	81.5	No	p.W99C	c.297G>T	Previously Reported	Homozygous	Unverified	Substitution - Missense	1:232515043..232515043	Unclustered	0.0968123	0.0152517
SIRT4	Resp	SNU-449	56.4	No	p.M164V	c.490A>G	Unknown	Heterozygous	Unverified	Substitution - Missense	12:120304051..120304051	Unclustered	-0.153053	8.51565e-08
SIRT4	Resp	SW48	59.8	No	p.H161R	c.482A>G	Unknown	Heterozygous	Unverified	Substitution - Missense	12:120304043..120304043	Unclustered	-0.153053	8.51565e-08
SLC10A5	Nonresp	Cal 27	86.3	No	p.P136T	c.406C>A	Unknown	Heterozygous	Unverified	Substitution - Missense	8:81694567..81694567	Unclustered	0.124449	0.040451
SLC10A5	Nonresp	HCT-15	106	No	p.L13F	c.37C>T	Unknown	Heterozygous	Unverified	Substitution - Missense	8:81694936..81694936	Unclustered	0.124449	0.040451
SLC10A5	Nonresp	HeLa	128.4	No	p.I291V	c.871A>G	Unknown	Heterozygous	Unverified	Substitution - Missense	8:81694102..81694102	Unclustered	0.124449	0.040451
SLC12A7	Resp	NCI-H1792	20	No	p.?	c.2740-6T>C	Unknown	Heterozygous	Unverified	Unknown	5:1060457..1060457	Unclustered	-0.480109	1.69993e-08
SLC12A7	Resp	RD	35.5	No	p.E1063K	c.3187G>A	Unknown	Heterozygous	Unverified	Substitution - Missense	5:1052425..1052425	Unclustered	-0.480109	1.69993e-08
SLC13A5	Nonresp	HCT 116	83.4	No	p.P407S	c.1219C>T	Previously Reported	Heterozygous	Unverified	Substitution - Missense	17:6693100..6693100	Unclustered	0.105282	0.0458108
SLC13A5	Nonresp	HCT-15	106	No	p.L542fs*12	c.1620_1621insT	Previously Reported	Heterozygous	Unverified	Insertion - Frameshift	17:6686293..6686294	Unclustered	0.105282	0.0458108
SLC13A5	Nonresp	HT-1376	90.1	No	p.V431M	c.1291G>A	Unknown	Heterozygous	Unverified	Substitution - Missense	17:6690925..6690925	Unclustered	0.105282	0.0458108
SLC13A5	Nonresp	UM-UC-3	128.9	No	p.I483V	c.1447A>G	Unknown	Homozygous	Unverified	Substitution - Missense	17:6687657..6687657	Unclustered	0.105282	0.0458108
SLC19A2	Nonresp	647-V	95.9	No	p.S173F	c.518C>T	Unknown	Heterozygous	Unverified	Substitution - Missense	1:169477444..169477444	Unclustered	0.0954541	0.00233427
SLC19A2	Nonresp	HCT-15	106	No	p.A376V	c.1127C>T	Unknown	Heterozygous	Unverified	Substitution - Missense	1:169468740..169468740	Unclustered	0.0954541	0.00233427
SLC19A2	Nonresp	HCT-15	106	No	p.V167A	c.500T>C	Unknown	Heterozygous	Unverified	Substitution - Missense	1:169477462..169477462	Unclustered	0.0954541	0.00233427
SLC1A3	Nonresp	BT-474	124.1	No	p.E377Q	c.1129G>C	Unknown	Heterozygous	Unverified	Substitution - Missense	5:36680429..36680429	Unclustered	0.155154	0.000755675
SLC1A3	Nonresp	HCT-15	106	No	p.G6R	c.16G>A	Previously Reported	Heterozygous	Unverified	Substitution - Missense	5:36608439..36608439	Unclustered	0.155154	0.000755675
SLC1A3	Nonresp	HCT-15	106	No	p.T208M	c.623C>T	Previously Reported	Heterozygous	Unverified	Substitution - Missense	5:36676947..36676947	Unclustered	0.155154	0.000755675
SLC22A14	Resp	CHL-1	16.6	No	p.L484F	c.1450C>T	Unknown	Heterozygous	Unverified	Substitution - Missense	3:38315629..38315629	Unclustered	-0.391369	0.00684815
SLC22A14	Resp	NCI-H460	51.3	No	p.Q94H	c.282G>T	Unknown	Heterozygous	Unverified	Substitution - Missense	3:38306308..38306308	Unclustered	-0.391369	0.00684815
SLC24A3	Nonresp	HCT-15	106	No	p.?	c.768-3C>T	Unknown	Heterozygous	Unverified	Unknown	20:19681855..19681855	Unclustered	0.121774	2.96114e-09
SLC24A3	Nonresp	SKOV-3	107.9	No	p.G613W	c.1837G>T	Unknown	Heterozygous	Unverified	Substitution - Missense	20:19721042..19721042	Unclustered	0.121774	2.96114e-09
SLC26A10	Nonresp	BT-474	124.1	No	p.W22*	c.66G>A	Unknown	Heterozygous	Unverified	Substitution - Nonsense	12:57620286..57620286	Unclustered	0.155154	0.000755675
SLC26A10	Nonresp	HCT-15	106	No	p.G319C	c.955G>T	Previously Reported	Heterozygous	Unverified	Substitution - Missense	12:57623039..57623039	Unclustered	0.155154	0.000755675
SLC26A10	Nonresp	HCT-15	106	No	p.A298V	c.893C>T	Previously Reported	Heterozygous	Unverified	Substitution - Missense	12:57622888..57622888	Unclustered	0.155154	0.000755675
SLC26A10	Nonresp	HCT-15	106	No	p.T308I	c.923C>T	Unknown	Heterozygous	Unverified	Substitution - Missense	12:57622918..57622918	Unclustered	0.155154	0.000755675
SLC26A10	Nonresp	HCT-15	106	No	p.V419L	c.1255G>T	Unknown	Heterozygous	Unverified	Substitution - Missense	12:57624527..57624527	Unclustered	0.155154	0.000755675
SLC44A1	Resp	CHL-1	16.6	No	p.M461I	c.1383G>T	Unknown	Homozygous	Unverified	Substitution - Missense	9:105365612..105365612	Unclustered	-0.339001	0.0435201
SLC44A1	Resp	SW48	59.8	No	p.Q466P	c.1397A>C	Unknown	Heterozygous	Unverified	Substitution - Missense	9:105365626..105365626	Unclustered	-0.339001	0.0435201
SLC5A7	Nonresp	647-V	95.9	No	p.S354L	c.1061C>T	Unknown	Heterozygous	Unverified	Substitution - Missense	2:108008630..108008630	Unclustered	0.128756	0.0398351
SLC5A7	Nonresp	MCF7	121.3	No	p.M136I	c.408G>A	Previously Reported	Heterozygous	Unverified	Substitution - Missense	2:107993087..107993087	Unclustered	0.128756	0.0398351
SLC6A11	Nonresp	Colo 205	64.2	No	p.R431W	c.1291C>T	Previously Reported	Homozygous	Unverified	Substitution - Missense	3:10929259..10929259	Unclustered	-0.0920489	0.000669132
SLC6A11	Nonresp	LNCaP clone FGC	69.1	No	p.L106fs*11	c.314_315insT	Unknown	Heterozygous	Unverified	Insertion - Frameshift	3:10819522..10819523	Unclustered	-0.0920489	0.000669132
SLC6A17	Nonresp	647-V	95.9	No	p.P101L	c.302C>T	Unknown	Heterozygous	Unverified	Substitution - Missense	1:110172075..110172075	Unclustered	0.119019	0.00958261
SLC6A17	Nonresp	HCT-15	106	No	p.V507M	c.1519G>A	Previously Reported	Heterozygous	Unverified	Substitution - Missense	1:110195612..110195612	Unclustered	0.119019	0.00958261
SLC6A17	Nonresp	U-87 MG	89.6	No	p.D56N	c.166G>A	Unknown	Heterozygous	Unverified	Substitution - Missense	1:110167095..110167095	Unclustered	0.119019	0.00958261
SLC6A17	Nonresp	UM-UC-3	128.9	No	p.R566S	c.1696C>A	Unknown	Heterozygous	Unverified	Substitution - Missense	1:110197480..110197480	Unclustered	0.119019	0.00958261
SMPDL3A	Nonresp	C3A	111.5	No	p.?	c.738+4G>T	Unknown	Heterozygous	Unverified	Unknown	6:122803837..122803837	Unclustered	0.129532	7.16185e-08
SMPDL3A	Nonresp	HCT-15	106	No	p.V247L	c.739G>T	Previously Reported	Heterozygous	Unverified	Substitution - Missense	6:122804909..122804909	Unclustered	0.129532	7.16185e-08
SNED1	Nonresp	FaDu	110.7	No	p.?	c.502-6C>T	Unknown	Homozygous	Unverified	Unknown	2:241033729..241033729	Unclustered	0.0921312	0.0485081
SNED1	Nonresp	HCT-15	106	No	p.Q513R	c.1538A>G	Unknown	Heterozygous	Unverified	Substitution - Missense	2:241049055..241049055	Unclustered	0.0921312	0.0485081
SNED1	Nonresp	SW620	82.6	No	p.?	c.1735+6G>A	Unknown	Heterozygous	Unverified	Unknown	2:241049939..241049939	Unclustered	0.0921312	0.0485081
SOGA1	Resp	NCI-H1792	20	No	p.S1544L	c.4631C>T	Unknown	Heterozygous	Unverified	Substitution - Missense	20:36793451..36793451	Unclustered	-0.320022	0.0360581
SOGA1	Resp	SW48	59.8	No	p.?	c.3482+7G>A	Unknown	Heterozygous	Unverified	Unknown	20:36796875..36796875	Unclustered	-0.320022	0.0360581
SORBS3	Resp	HCC1395	59.5	No	p.R336P	c.1007G>C	Unknown	Heterozygous	Unverified	Substitution - Missense	8:22566401..22566401	Unclustered	-0.154202	5.08299e-08
SORBS3	Resp	SNU-449	56.4	No	p.R254S	c.762G>T	Unknown	Heterozygous	Unverified	Substitution - Missense	8:22564369..22564369	Unclustered	-0.154202	5.08299e-08
SOX17	Nonresp	Calu-6	72.8	No	p.V386A	c.1157T>C	Unknown	Heterozygous	Unverified	Substitution - Missense	8:54459907..54459907	Unclustered	-0.0640333	0.00772299
SOX17	Nonresp	LNCaP clone FGC	69.1	No	p.M72L	c.214A>T	Unknown	Heterozygous	Unverified	Substitution - Missense	8:54458352..54458352	Unclustered	-0.0640333	0.00772299
SP4	Resp	786-0	48.9	No	p.A206T	c.616G>A	Unknown	Heterozygous	Unverified	Substitution - Missense	7:21429781..21429781	Zinc-binding transcription factor	-0.407052	0.00320514
SP4	Resp	CHL-1	16.6	No	p.V474I	c.1420G>A	Unknown	Heterozygous	Unverified	Substitution - Missense	7:21430585..21430585	Zinc-binding transcription factor	-0.407052	0.00320514
SPAG5	Nonresp	647-V	95.9	No	p.A961fs*19	c.2880_2881insC	Unknown	Heterozygous	Unverified	Insertion - Frameshift	17:28579754..28579755	Unclustered	0.142162	0.000198943
SPAG5	Nonresp	FaDu	110.7	No	p.I1146V	c.3436A>G	Unknown	Heterozygous	Unverified	Substitution - Missense	17:28578084..28578084	Unclustered	0.142162	0.000198943
SPAG5	Nonresp	HCT-15	106	No	p.L296I	c.886C>A	Unknown	Heterozygous	Unverified	Substitution - Missense	17:28592358..28592358	Unclustered	0.142162	0.000198943
SPAG5	Nonresp	HCT-15	106	No	p.T284I	c.851C>T	Unknown	Heterozygous	Unverified	Substitution - Missense	17:28592393..28592393	Unclustered	0.142162	0.000198943
SPAG5	Nonresp	HeLa	128.4	No	p.N358Y	c.1072A>T	Unknown	Heterozygous	Unverified	Substitution - Missense	17:28592172..28592172	Unclustered	0.142162	0.000198943
SPARCL1	Nonresp	DU 145	79.2	No	p.P353H	c.1058C>A	Unknown	Heterozygous	Unverified	Substitution - Missense	4:87493742..87493742	Unclustered	-0.247318	0.0121947
SPARCL1	Resp	CHL-1	16.6	No	p.P250S	c.748C>T	Unknown	Heterozygous	Unverified	Substitution - Missense	4:87494052..87494052	Unclustered	-0.247318	0.0121947
SPARCL1	Resp	RD	35.5	No	p.C650*	c.1950C>A	Unknown	Heterozygous	Unverified	Substitution - Nonsense	4:87479446..87479446	Unclustered	-0.247318	0.0121947
SPARCL1	Resp	SW48	59.8	No	p.A446V	c.1337C>T	Unknown	Heterozygous	Unverified	Substitution - Missense	4:87490833..87490833	Unclustered	-0.247318	0.0121947
SPARCL1	Resp	SW48	59.8	No	p.L134fs*6	c.393_394insA	Unknown	Heterozygous	Unverified	Insertion - Frameshift	4:87494406..87494407	Unclustered	-0.247318	0.0121947
SPATS2	Resp	CHL-1	16.6	No	p.R475H	c.1424G>A	Unknown	Heterozygous	Unverified	Substitution - Missense	12:49526041..49526041	Unclustered	-0.340733	0.0414887
SPATS2	Resp	HCC1395	59.5	No	p.R533H	c.1598G>A	Previously Reported	Homozygous	Unverified	Substitution - Missense	12:49526215..49526215	Unclustered	-0.340733	0.0414887
SPO11	Nonresp	COLO 829	67.5	No	p.G88S	c.262G>A	Previously Reported	Heterozygous	Unverified	Substitution - Missense	20:57333204..57333204	Unclustered	-0.0837919	0.00712339
SPO11	Nonresp	ES-2	77.1	No	p.E9K	c.25G>A	Unknown	Heterozygous	Unverified	Substitution - Missense	20:57329892..57329892	Unclustered	-0.0837919	0.00712339
SPO11	Nonresp	LNCaP clone FGC	69.1	No	p.I54V	c.160A>G	Unknown	Heterozygous	Unverified	Substitution - Missense	20:57331861..57331861	Unclustered	-0.0837919	0.00712339
SPO11	Resp	HCC1395	59.5	No	p.M296fs*3	c.885_886delTA	Unknown	Heterozygous	Unverified	Deletion - Frameshift	20:57340104..57340105	Unclustered	-0.0837919	0.00712339
SPRED2	Nonresp	BT-474	124.1	No	p.E50K	c.148G>A	Unknown	Heterozygous	Unverified	Substitution - Missense	2:65344775..65344775	Unclustered	0.155154	0.000755675
SPRED2	Nonresp	HCT-15	106	No	p.R253H	c.758G>A	Unknown	Heterozygous	Unverified	Substitution - Missense	2:65314000..65314000	Unclustered	0.155154	0.000755675
ST8SIA5	Nonresp	BT-474	124.1	No	p.F118L	c.354C>A	Unknown	Heterozygous	Unverified	Substitution - Missense	18:46688877..46688877	Unclustered	0.155154	0.000755675
ST8SIA5	Nonresp	HCT-15	106	No	p.R2C	c.4C>T	Unknown	Heterozygous	Unverified	Substitution - Missense	18:46756505..46756505	Unclustered	0.155154	0.000755675
STK19	Nonresp	COLO 829	67.5	No	p.W289*	c.866G>A	Unknown	Heterozygous	Unverified	Substitution - Nonsense	6:31980501..31980501	Serine/threonine protein kinase	-0.157531	0.021253
STK19	Nonresp	COLO 829	67.5	No	p.D89N	c.265G>A	Previously Reported	Heterozygous	Unverified	Substitution - Missense	6:31972346..31972346	Serine/threonine protein kinase	-0.157531	0.021253
STK19	Resp	MDA-MB-231	47.6	No	p.S145W	c.434C>G	Unknown	Heterozygous	Unverified	Substitution - Missense	6:31972624..31972624	Serine/threonine protein kinase	-0.157531	0.021253
STK32A	Nonresp	A549	109.1	No	p.Q138K	c.412C>A	Unknown	Heterozygous	Unverified	Substitution - Missense	5:147324049..147324049	Serine/threonine protein kinase	0.124413	6.11867e-09
STK32A	Nonresp	HCT-15	106	No	p.H159R	c.476A>G	Unknown	Heterozygous	Unverified	Substitution - Missense	5:147351068..147351068	Serine/threonine protein kinase	0.124413	6.11867e-09
STXBP5L	Nonresp	22RV1	80	No	p.T550I	c.1649C>T	Unknown	Heterozygous	Unverified	Substitution - Missense	3:121255102..121255102	Unclustered	0.0898285	0.0295913
STXBP5L	Nonresp	A549	109.1	No	p.D237E	c.711C>G	Unknown	Heterozygous	Unverified	Substitution - Missense	3:121152518..121152518	Unclustered	0.0898285	0.0295913
STXBP5L	Nonresp	ES-2	77.1	No	p.D79N	c.235G>A	Unknown	Heterozygous	Unverified	Substitution - Missense	3:120954985..120954985	Unclustered	0.0898285	0.0295913
STXBP5L	Nonresp	HCT-15	106	No	p.?	c.369+8T>G	Unknown	Heterozygous	Unverified	Unknown	3:121041789..121041789	Unclustered	0.0898285	0.0295913
STXBP5L	Nonresp	Huh 7	100.8	No	p.?	c.605+5G>A	Unknown	Heterozygous	Unverified	Unknown	3:121115064..121115064	Unclustered	0.0898285	0.0295913
STXBP5L	Nonresp	NCI-H23	81.5	No	p.Q72K	c.214C>A	Previously Reported	Heterozygous	Unverified	Substitution - Missense	3:120954964..120954964	Unclustered	0.0898285	0.0295913
STXBP5L	Nonresp	UM-UC-3	128.9	No	p.M1014I	c.3042G>A	Unknown	Heterozygous	Unverified	Substitution - Missense	3:121413179..121413179	Unclustered	0.0898285	0.0295913
SYCP2	Nonresp	DBTRG-05MG	78.5	No	p.S408L	c.1223C>T	Unknown	Heterozygous	Unverified	Substitution - Missense	20:59900778..59900778	Unclustered	0.0933062	0.0468063
SYCP2	Nonresp	DU 145	79.2	No	p.?	c.3988+1G>A	Unknown	Heterozygous	Unverified	Unknown	20:59868412..59868412	Unclustered	0.0933062	0.0468063
SYCP2	Nonresp	FaDu	110.7	No	p.V152I	c.454G>A	Unknown	Heterozygous	Unverified	Substitution - Missense	20:59916545..59916545	Unclustered	0.0933062	0.0468063
SYCP2	Nonresp	FaDu	110.7	No	p.K406R	c.1217A>G	Unknown	Heterozygous	Unverified	Substitution - Missense	20:59900784..59900784	Unclustered	0.0933062	0.0468063
SYCP2	Nonresp	HCT-15	106	No	p.H1524R	c.4571A>G	Unknown	Heterozygous	Unverified	Substitution - Missense	20:59864333..59864333	Unclustered	0.0933062	0.0468063
SYCP2	Nonresp	HCT-15	106	No	p.E567*	c.1699G>T	Previously Reported	Heterozygous	Unverified	Substitution - Nonsense	20:59893560..59893560	Unclustered	0.0933062	0.0468063
SYCP2	Nonresp	MCF7	121.3	No	p.M477L	c.1429A>T	Unknown	Heterozygous	Unverified	Substitution - Missense	20:59896504..59896504	Unclustered	0.0933062	0.0468063
SYNM	Nonresp	FaDu	110.7	No	p.D1284E	c.3852C>G	Unknown	Heterozygous	Unverified	Substitution - Missense	15:99132215..99132215	Unclustered	0.127889	3.00074e-08
SYNM	Nonresp	HCT-15	106	No	p.E761D	c.2283G>T	Unknown	Heterozygous	Unverified	Substitution - Missense	15:99130646..99130646	Unclustered	0.127889	3.00074e-08
SYNPO2L	Nonresp	HCT 116	83.4	No	p.G667fs*11	c.2000delG	Unknown	Heterozygous	Unverified	Deletion - Frameshift	10:73647652..73647652	Unclustered	0.088983	0.0387181
SYNPO2L	Nonresp	HCT 116	83.4	No	p.G443fs*11	c.1328delG	Unknown	Heterozygous	Unverified	Deletion - Frameshift	10:73647652..73647652	Unclustered	0.088983	0.0387181
SYNPO2L	Nonresp	HCT-15	106	No	p.?	c.257+1G>A	Unknown	Heterozygous	Unverified	Unknown	10:73654128..73654128	Unclustered	0.088983	0.0387181
SYNPO2L	Nonresp	SKOV-3	107.9	No	p.F597fs*27	c.1790delT	Previously Reported	Heterozygous	Unverified	Deletion - Frameshift	10:73647190..73647190	Unclustered	0.088983	0.0387181
SYNPO2L	Nonresp	SKOV-3	107.9	No	p.F821fs*27	c.2462delT	Previously Reported	Heterozygous	Unverified	Deletion - Frameshift	10:73647190..73647190	Unclustered	0.088983	0.0387181
TACR1	Nonresp	C3A	111.5	No	p.G372S	c.1114G>A	Unknown	Heterozygous	Unverified	Substitution - Missense	2:75049542..75049542	Unclustered	0.135313	1.15192e-09
TACR1	Nonresp	FaDu	110.7	No	p.?	c.933-9G>A	Unknown	Heterozygous	Unverified	Unknown	2:75049732..75049732	Unclustered	0.135313	1.15192e-09
TACR1	Nonresp	HCT-15	106	No	p.A59S	c.175G>T	Unknown	Heterozygous	Unverified	Substitution - Missense	2:75198760..75198760	Unclustered	0.135313	1.15192e-09
TACR3	Nonresp	MES-SA	72.3	No	p.D417N	c.1249G>A	Previously Reported	Heterozygous	Unverified	Substitution - Missense	4:103589831..103589831	Unclustered	-0.0955492	0.026742
TACR3	Resp	HT-29	59.9	No	p.R441C	c.1321C>T	Unknown	Heterozygous	Unverified	Substitution - Missense	4:103589759..103589759	Unclustered	-0.0955492	0.026742
TAF1	Resp	769-P	54.2	No	p.E1099A	c.3296A>C	Unknown	Heterozygous	Unverified	Substitution - Missense	X:71394138..71394138	Unclustered	-0.280052	0.000233972
TAF1	Resp	769-P	54.2	No	p.E1120A	c.3359A>C	Unknown	Heterozygous	Unverified	Substitution - Missense	X:71394138..71394138	Unclustered	-0.280052	0.000233972
TAF1	Resp	CHL-1	16.6	No	p.A83T	c.247G>A	Unknown	Heterozygous	Unverified	Substitution - Missense	X:71367565..71367565	Unclustered	-0.280052	0.000233972
TAF1	Resp	HCC1395	59.5	No	p.I328_D329delID	c.978_983delAGATAT	Unknown	Heterozygous	Unverified	Deletion - In frame	X:71378282..71378287	Unclustered	-0.280052	0.000233972
TAF1	Resp	HCC1395	59.5	No	p.I349_D350delID	c.1041_1046delAGATAT	Unknown	Heterozygous	Unverified	Deletion - In frame	X:71378282..71378287	Unclustered	-0.280052	0.000233972
TAF1	Resp	MDA-MB-231	47.6	No	p.N767K	c.2301C>A	Unknown	Heterozygous	Unverified	Substitution - Missense	X:71387275..71387275	Unclustered	-0.280052	0.000233972
TAF1	Resp	MDA-MB-231	47.6	No	p.N746K	c.2238C>A	Unknown	Heterozygous	Unverified	Substitution - Missense	X:71387275..71387275	Unclustered	-0.280052	0.000233972
TAF3	Resp	CHL-1	16.6	No	p.L608F	c.1822C>T	Unknown	Homozygous	Unverified	Substitution - Missense	10:7965332..7965332	Zinc-binding transcription factor	-0.339001	0.0435201
TAF3	Resp	SW48	59.8	No	p.E782fs*67	c.2339delC	Unknown	Heterozygous	Unverified	Deletion - Frameshift	10:8009101..8009101	Zinc-binding transcription factor	-0.339001	0.0435201
TAOK2	Nonresp	CAL-62	93	No	p.R1126C	c.3376C>T	Unknown	Heterozygous	Unverified	Substitution - Missense	16:29987648..29987648	Serine/threonine protein kinase	0.137377	0.00915613
TAOK2	Nonresp	CAL-62	93	No	p.R953C	c.2857C>T	Unknown	Heterozygous	Unverified	Substitution - Missense	16:29987648..29987648	Serine/threonine protein kinase	0.137377	0.00915613
TAOK2	Nonresp	SKOV-3	107.9	No	p.?	c.1261-6C>T	Unknown	Heterozygous	Unverified	Unknown	16:29983497..29983497	Serine/threonine protein kinase	0.137377	0.00915613
TAOK2	Nonresp	SKOV-3	107.9	No	p.?	c.742-6C>T	Unknown	Heterozygous	Unverified	Unknown	16:29983497..29983497	Serine/threonine protein kinase	0.137377	0.00915613
TAOK2	Nonresp	UM-UC-3	128.9	No	p.R279C	c.835C>T	Unknown	Heterozygous	Unverified	Substitution - Missense	16:29982737..29982737	Serine/threonine protein kinase	0.137377	0.00915613
TAOK2	Nonresp	UM-UC-3	128.9	No	p.R106C	c.316C>T	Unknown	Heterozygous	Unverified	Substitution - Missense	16:29982737..29982737	Serine/threonine protein kinase	0.137377	0.00915613
TAS2R1	Nonresp	A549	109.1	No	p.F252L	c.754T>C	Unknown	Heterozygous	Unverified	Substitution - Missense	5:9629279..9629279	Unclustered	0.124413	6.11867e-09
TAS2R1	Nonresp	HCT-15	106	No	p.A83T	c.247G>A	Unknown	Heterozygous	Unverified	Substitution - Missense	5:9629786..9629786	Unclustered	0.124413	6.11867e-09
TBC1D1	Nonresp	BT-474	124.1	No	p.M973V	c.2917A>G	Unknown	Heterozygous	Unverified	Substitution - Missense	4:38118147..38118147	Unclustered	0.155154	0.000755675
TBC1D1	Nonresp	HCT-15	106	No	p.R48*	c.142C>T	Previously Reported	Heterozygous	Unverified	Substitution - Nonsense	4:37902237..37902237	Unclustered	0.155154	0.000755675
TBCCD1	Nonresp	AsPC-1	96.7	No	p.?	c.1545-10G>A	Unknown	Heterozygous	Unverified	Unknown	3:186551289..186551289	Unclustered	0.104552	0.0355426
TBCCD1	Nonresp	BT-474	124.1	No	p.A211V	c.632C>T	Unknown	Heterozygous	Unverified	Substitution - Missense	3:186556636..186556636	Unclustered	0.104552	0.0355426
TBCCD1	Nonresp	DU 145	79.2	No	p.W235*	c.705G>A	Unknown	Heterozygous	Unverified	Substitution - Nonsense	3:186556563..186556563	Unclustered	0.104552	0.0355426
TBCCD1	Nonresp	SKOV-3	107.9	No	p.T415I	c.1244C>T	Unknown	Heterozygous	Unverified	Substitution - Missense	3:186554554..186554554	Unclustered	0.104552	0.0355426
TBCD	Resp	NCI-H1792	20	No	p.?	c.1149-1_1169del22	Unknown	Heterozygous	Unverified	Unknown	17:82809707..82809728	Unclustered	-0.320022	0.0360581
TBCD	Resp	SW48	59.8	No	p.A624T	c.1870G>A	Unknown	Heterozygous	Unverified	Substitution - Missense	17:82906001..82906001	Unclustered	-0.320022	0.0360581
TBCD	Resp	SW48	59.8	No	p.S863N	c.2588G>A	Unknown	Heterozygous	Unverified	Substitution - Missense	17:82927302..82927302	Unclustered	-0.320022	0.0360581
TBCD	Resp	SW48	59.8	No	p.A238T	c.712G>A	Unknown	Heterozygous	Unverified	Substitution - Missense	17:82906001..82906001	Unclustered	-0.320022	0.0360581
TBCK	Nonresp	22RV1	80	No	p.N457fs*15	c.1370delA	Previously Reported	Heterozygous	Unverified	Deletion - Frameshift	4:106235348..106235348	Unclustered	0.112034	0.0146796
TBCK	Nonresp	BT-474	124.1	No	p.D446N	c.1336G>A	Unknown	Heterozygous	Unverified	Substitution - Missense	4:106236404..106236404	Unclustered	0.112034	0.0146796
TBCK	Nonresp	HCT 116	83.4	No	p.N457fs*15	c.1370delA	Previously Reported	Heterozygous	Unverified	Deletion - Frameshift	4:106235348..106235348	Unclustered	0.112034	0.0146796
TBCK	Nonresp	HCT-15	106	No	p.Q504H	c.1512A>C	Previously Reported	Heterozygous	Unverified	Substitution - Missense	4:106233588..106233588	Unclustered	0.112034	0.0146796
TBCK	Nonresp	T24	92.5	No	p.S277*	c.830C>A	Unknown	Heterozygous	Unverified	Substitution - Nonsense	4:106247240..106247240	Unclustered	0.112034	0.0146796
TBCK	Nonresp	UM-UC-3	128.9	No	p.I239V	c.715A>G	Unknown	Heterozygous	Unverified	Substitution - Missense	4:106248926..106248926	Unclustered	0.112034	0.0146796
TBR1	Resp	RD	35.5	No	p.D70Y	c.208G>T	Previously Reported	Heterozygous	Unverified	Substitution - Missense	2:161416618..161416618	Unclustered	-0.241146	0.00710135
TBR1	Resp	SW48	59.8	No	p.A133T	c.397G>A	Unknown	Heterozygous	Unverified	Substitution - Missense	2:161416807..161416807	Unclustered	-0.241146	0.00710135
TGFBR2	Nonresp	BT-474	124.1	No	p.M61I	c.183G>C	Unknown	Heterozygous	Unverified	Substitution - Missense	3:30644760..30644760	Unclustered	0.155154	0.000755675
TGFBR2	Nonresp	BT-474	124.1	No	p.M36I	c.108G>C	Unknown	Heterozygous	Unverified	Substitution - Missense	3:30644760..30644760	Unclustered	0.155154	0.000755675
TGFBR2	Nonresp	HCT-15	106	No	p.L477P	c.1430T>C	Previously Reported	Heterozygous	Unverified	Substitution - Missense	3:30674205..30674205	Unclustered	0.155154	0.000755675
TGFBR2	Nonresp	HCT-15	106	No	p.L452P	c.1355T>C	Previously Reported	Heterozygous	Unverified	Substitution - Missense	3:30674205..30674205	Unclustered	0.155154	0.000755675
TGS1	Nonresp	C3A	111.5	No	p.?	c.2144-2A>G	Unknown	Heterozygous	Unverified	Unknown	8:55810879..55810879	Unclustered	0.0924019	0.0205328
TGS1	Nonresp	DU 145	79.2	No	p.R30M	c.89G>T	Unknown	Heterozygous	Unverified	Substitution - Missense	8:55773707..55773707	Unclustered	0.0924019	0.0205328
TGS1	Nonresp	HCT-15	106	No	p.S546I	c.1637G>T	Previously Reported	Heterozygous	Unverified	Substitution - Missense	8:55799008..55799008	Unclustered	0.0924019	0.0205328
TGS1	Nonresp	Huh 7	100.8	No	p.R355S	c.1065A>C	Unknown	Heterozygous	Unverified	Substitution - Missense	8:55786963..55786963	Unclustered	0.0924019	0.0205328
TH1L	Resp	NCI-H460	51.3	No	p.E264K	c.790G>A	Previously Reported	Heterozygous	Unverified	Substitution - Missense	20:58989963..58989963	Unclustered	-0.173193	9.5571e-06
TH1L	Resp	SW48	59.8	No	p.N223fs*22	c.662delA	Unknown	Heterozygous	Unverified	Deletion - Frameshift	20:58989618..58989618	Unclustered	-0.173193	9.5571e-06
THOP1	Resp	769-P	54.2	No	p.L193F	c.577C>T	Unknown	Heterozygous	Unverified	Substitution - Missense	19:2799779..2799779	Unclustered	-0.206561	2.83784e-09
THOP1	Resp	786-0	48.9	No	p.T290I	c.869C>T	Unknown	Heterozygous	Unverified	Substitution - Missense	19:2807035..2807035	Unclustered	-0.206561	2.83784e-09
THUMPD3	Nonresp	FaDu	110.7	No	p.A425S	c.1273G>T	Unknown	Homozygous	Unverified	Substitution - Missense	3:9384249..9384249	Unclustered	0.127889	3.00074e-08
THUMPD3	Nonresp	HCT-15	106	No	p.W133*	c.399G>A	Unknown	Heterozygous	Unverified	Substitution - Nonsense	3:9371128..9371128	Unclustered	0.127889	3.00074e-08
TJP3	Nonresp	AsPC-1	96.7	No	p.R506H	c.1517G>A	Unknown	Homozygous	Unverified	Substitution - Missense	19:3738921..3738921	Unclustered	0.0588842	0.0242804
TJP3	Nonresp	U-87 MG	89.6	No	p.D686N	c.2056G>A	Unknown	Heterozygous	Unverified	Substitution - Missense	19:3746028..3746028	Unclustered	0.0588842	0.0242804
TLN1	Nonresp	22RV1	80	No	p.R854H	c.2561G>A	Unknown	Heterozygous	Unverified	Substitution - Missense	9:35716454..35716454	Unclustered	-0.0875716	0.0270025
TLN1	Nonresp	LNCaP clone FGC	69.1	No	p.K334N	c.1002G>T	Unknown	Heterozygous	Unverified	Substitution - Missense	9:35721750..35721750	Unclustered	-0.0875716	0.0270025
TLN1	Nonresp	MDA-MB-453	79	No	p.S2127L	c.6380C>T	Unknown	Heterozygous	Unverified	Substitution - Missense	9:35703654..35703654	Unclustered	-0.0875716	0.0270025
TLN1	Nonresp	MDA-MB-453	79	No	p.I812M	c.2436C>G	Unknown	Heterozygous	Unverified	Substitution - Missense	9:35717168..35717168	Unclustered	-0.0875716	0.0270025
TLN1	Nonresp	NCI-H358	77.3	No	p.S1643F	c.4928C>T	Previously Reported	Heterozygous	Unverified	Substitution - Missense	9:35707099..35707099	Unclustered	-0.0875716	0.0270025
TLN1	Resp	MDA-MB-231	47.6	No	p.Q1793L	c.5378A>T	Previously Reported	Heterozygous	Unverified	Substitution - Missense	9:35706095..35706095	Unclustered	-0.0875716	0.0270025
TLN1	Resp	SNU-449	56.4	No	p.N1578K	c.4734C>A	Unknown	Homozygous	Unverified	Substitution - Missense	9:35707387..35707387	Unclustered	-0.0875716	0.0270025
TLR1	Nonresp	DU 145	79.2	No	p.V465I	c.1393G>A	Unknown	Heterozygous	Unverified	Substitution - Missense	4:38797439..38797439	Unclustered	-0.109781	0.00457649
TLR1	Nonresp	Hep 3B	62.8	No	p.N672K	c.2016C>G	Unknown	Heterozygous	Unverified	Substitution - Missense	4:38796816..38796816	Unclustered	-0.109781	0.00457649
TLR1	Resp	SNU-449	56.4	No	p.R621H	c.1862G>A	Unknown	Heterozygous	Unverified	Substitution - Missense	4:38796970..38796970	Unclustered	-0.109781	0.00457649
TLR1	Resp	SW48	59.8	No	p.A774T	c.2320G>A	Unknown	Heterozygous	Unverified	Substitution - Missense	4:38796512..38796512	Unclustered	-0.109781	0.00457649
TLR8	Nonresp	Calu-6	72.8	No	p.A508T	c.1522G>A	Unknown	Homozygous	Unverified	Substitution - Missense	X:12920562..12920562	Unclustered	-0.0797066	0.0172559
TLR8	Nonresp	Colo 205	64.2	No	p.N861D	c.2581A>G	Previously Reported	Homozygous	Unverified	Substitution - Missense	X:12921621..12921621	Unclustered	-0.0797066	0.0172559
TLR9	Nonresp	COLO 829	67.5	No	p.G514S	c.1540G>A	Previously Reported	Heterozygous	Unverified	Substitution - Missense	3:52222776..52222776	Unclustered	-0.0809652	0.000385576
TLR9	Nonresp	LNCaP clone FGC	69.1	No	p.Q331H	c.993G>T	Unknown	Heterozygous	Unverified	Substitution - Missense	3:52223323..52223323	Unclustered	-0.0809652	0.000385576
TM4SF4	Resp	SNU-449	56.4	No	p.?	c.174+4A>C	Unknown	Heterozygous	Unverified	Unknown	3:149475055..149475055	Unclustered	-0.153053	8.51565e-08
TM4SF4	Resp	SNU-449	56.4	No	p.S55G	c.163A>G	Unknown	Heterozygous	Unverified	Substitution - Missense	3:149475040..149475040	Unclustered	-0.153053	8.51565e-08
TM4SF4	Resp	SW48	59.8	No	p.F20fs*16	c.54delT	Unknown	Heterozygous	Unverified	Deletion - Frameshift	3:149474931..149474931	Unclustered	-0.153053	8.51565e-08
TMEM177	Nonresp	HCT 116	83.4	No	p.S239fs*12	c.712_713delCT	Unknown	Heterozygous	Unverified	Deletion - Frameshift	2:119681565..119681566	Unclustered	-0.237447	0.0208785
TMEM177	Resp	CHL-1	16.6	No	p.W131*	c.393G>A	Unknown	Heterozygous	Unverified	Substitution - Nonsense	2:119681246..119681246	Unclustered	-0.237447	0.0208785
TMEM177	Resp	RD	35.5	No	p.A241V	c.722C>T	Unknown	Heterozygous	Unverified	Substitution - Missense	2:119681575..119681575	Unclustered	-0.237447	0.0208785
TMEM177	Resp	SW48	59.8	No	p.S23F	c.68C>T	Unknown	Heterozygous	Unverified	Substitution - Missense	2:119680921..119680921	Unclustered	-0.237447	0.0208785
TMEM237	Nonresp	HCT-15	106	No	p.A189V	c.566C>T	Unknown	Heterozygous	Unverified	Substitution - Missense	2:201629840..201629840	Unclustered	0.0877444	0.0217539
TMEM237	Nonresp	T24	92.5	No	p.R192H	c.575G>A	Unknown	Heterozygous	Unverified	Substitution - Missense	2:201629831..201629831	Unclustered	0.0877444	0.0217539
TMEM75	Nonresp	BT-474	124.1	No	p.Q27H	c.81G>C	Unknown	Heterozygous	Unverified	Substitution - Missense	8:127947954..127947954	Unclustered	0.164435	8.66367e-06
TMEM75	Nonresp	FaDu	110.7	No	p.R97H	c.290G>A	Unknown	Homozygous	Unverified	Substitution - Missense	8:127947745..127947745	Unclustered	0.164435	8.66367e-06
TMPRSS13	Resp	MDA-MB-231	47.6	No	p.G573R	c.1717G>A	Unknown	Heterozygous	Unverified	Substitution - Missense	11:117903615..117903615	Unclustered	-0.188362	0.000135677
TMPRSS13	Resp	SW48	59.8	No	p.A330V	c.989C>T	Previously Reported	Heterozygous	Unverified	Substitution - Missense	11:117909926..117909926	Unclustered	-0.188362	0.000135677
TNFSF11	Nonresp	C3A	111.5	No	p.R284Q	c.851G>A	Previously Reported	Heterozygous	Unverified	Substitution - Missense	13:42606815..42606815	Unclustered	0.131175	2.35814e-09
TNFSF11	Nonresp	HCT-15	106	No	p.E161*	c.481G>T	Previously Reported	Heterozygous	Unverified	Substitution - Nonsense	13:42600930..42600930	Unclustered	0.131175	2.35814e-09
TNFSF11	Nonresp	HCT-15	106	No	p.T245I	c.734C>T	Unknown	Heterozygous	Unverified	Substitution - Missense	13:42606698..42606698	Unclustered	0.131175	2.35814e-09
TNFSF11	Nonresp	SKOV-3	107.9	No	p.F67L	c.199T>C	Unknown	Heterozygous	Unverified	Substitution - Missense	13:42574502..42574502	Unclustered	0.131175	2.35814e-09
TOR1AIP2	Nonresp	BT-474	124.1	No	p.?	c.656-10C>G	Unknown	Heterozygous	Unverified	Unknown	1:179846838..179846838	Unclustered	0.144695	0.0112346
TOR1AIP2	Nonresp	Huh 7	100.8	No	p.I199M	c.597T>G	Unknown	Homozygous	Unverified	Substitution - Missense	1:179847593..179847593	Unclustered	0.144695	0.0112346
TRDN	Nonresp	C3A	111.5	No	p.?	c.1136-1G>T	Unknown	Heterozygous	Unverified	Unknown	6:123382148..123382148	Unclustered	0.114309	0.0104158
TRDN	Nonresp	Huh 7	100.8	No	p.G29*	c.85G>T	Unknown	Heterozygous	Unverified	Substitution - Nonsense	6:123571070..123571070	Unclustered	0.114309	0.0104158
TRDN	Nonresp	MCF7	121.3	No	p.E519K	c.1555G>A	Unknown	Heterozygous	Unverified	Substitution - Missense	6:123278330..123278330	Unclustered	0.114309	0.0104158
TRDN	Nonresp	SW620	82.6	No	p.E132G	c.395A>G	Unknown	Heterozygous	Unverified	Substitution - Missense	6:123547369..123547369	Unclustered	0.114309	0.0104158
TREML2	Nonresp	647-V	95.9	No	p.G5D	c.14G>A	Unknown	Heterozygous	Unverified	Substitution - Missense	6:41201172..41201172	Unclustered	0.115131	0.000104844
TREML2	Nonresp	FaDu	110.7	No	p.D361Y	c.1081G>T	Unknown	Heterozygous	Unverified	Substitution - Missense	6:41192489..41192489	Unclustered	0.115131	0.000104844
TREML2	Nonresp	SKOV-3	107.9	No	p.C115R	c.343T>C	Previously Reported	Heterozygous	Unverified	Substitution - Missense	6:41198319..41198319	Unclustered	0.115131	0.000104844
TRIM49	Nonresp	DU 145	79.2	No	p.G312*	c.934G>T	Unknown	Heterozygous	Unverified	Substitution - Nonsense	11:89798555..89798555	Unclustered	-0.339146	0.0308135
TRIM49	Resp	CHL-1	16.6	No	p.P128S	c.382C>T	Unknown	Homozygous	Unverified	Substitution - Missense	11:89804088..89804088	Unclustered	-0.339146	0.0308135
TRIM49	Resp	NCI-H1792	20	No	p.V50F	c.148G>T	Unknown	Homozygous	Unverified	Substitution - Missense	11:89804322..89804322	Unclustered	-0.339146	0.0308135
TRMT6	Nonresp	DBTRG-05MG	78.5	No	p.?	c.1026+6G>A	Unknown	Heterozygous	Unverified	Unknown	20:5942422..5942422	Unclustered	-0.0733872	0.0405889
TRMT6	Nonresp	HCT 116	83.4	No	p.Y154fs*2	c.458_458+1insA	Unknown	Heterozygous	Unverified	Unknown	20:5944161..5944162	Unclustered	-0.0733872	0.0405889
TRMT6	Nonresp	LNCaP clone FGC	69.1	No	p.M321fs*11	c.961_962insT	Unknown	Heterozygous	Unverified	Insertion - Frameshift	20:5942492..5942493	Unclustered	-0.0733872	0.0405889
TRMT6	Resp	HCC1395	59.5	No	p.G178*	c.532G>T	Unknown	Heterozygous	Unverified	Substitution - Nonsense	20:5943958..5943958	Unclustered	-0.0733872	0.0405889
TRMT6	Resp	SW48	59.8	No	p.K153fs*9	c.458delA	Unknown	Heterozygous	Unverified	Deletion - Frameshift	20:5944162..5944162	Unclustered	-0.0733872	0.0405889
TSTD2	Nonresp	FaDu	110.7	No	p.?	c.482+3A>G	Unknown	Heterozygous	Unverified	Unknown	9:97625678..97625678	Unclustered	0.172921	0.000127676
TSTD2	Nonresp	HeLa	128.4	No	p.L493S	c.1478T>C	Previously Reported	Heterozygous	Unverified	Substitution - Missense	9:97602542..97602542	Unclustered	0.172921	0.000127676
TTC13	Resp	769-P	54.2	No	p.?	c.1588+8G>T	Unknown	Heterozygous	Unverified	Unknown	1:230925509..230925509	Unclustered	-0.268251	0.000316383
TTC13	Resp	RD	35.5	No	p.T675P	c.2023A>C	Unknown	Heterozygous	Unverified	Substitution - Missense	1:230916263..230916263	Unclustered	-0.268251	0.000316383
TTC14	Nonresp	HCT 116	83.4	No	p.R635M	c.1904G>T	Previously Reported	Heterozygous	Unverified	Substitution - Missense	3:180610133..180610133	Unclustered	-0.104385	0.0346513
TTC14	Nonresp	HCT 116	83.4	No	p.R704H	c.2111G>A	Previously Reported	Heterozygous	Unverified	Substitution - Missense	3:180610340..180610340	Unclustered	-0.104385	0.0346513
TTC14	Nonresp	LNCaP clone FGC	69.1	No	p.D529V	c.1586A>T	Unknown	Heterozygous	Unverified	Substitution - Missense	3:180609815..180609815	Unclustered	-0.104385	0.0346513
TTC14	Resp	786-0	48.9	No	p.D178G	c.533A>G	Unknown	Homozygous	Unverified	Substitution - Missense	3:180604271..180604271	Unclustered	-0.104385	0.0346513
TTC14	Resp	HT-29	59.9	No	p.R472fs*11	c.1404_1411delAAAGAAGA	Unknown	Heterozygous	Unverified	Deletion - Frameshift	3:180609633..180609640	Unclustered	-0.104385	0.0346513
TTYH2	Resp	RD	35.5	No	p.P506S	c.1516C>T	Previously Reported	Heterozygous	Unverified	Substitution - Missense	17:74253825..74253825	Unclustered	-0.257334	0.00137517
TTYH2	Resp	SNU-449	56.4	No	p.F47L	c.139T>C	Previously Reported	Heterozygous	Unverified	Substitution - Missense	17:74222494..74222494	Unclustered	-0.257334	0.00137517
TUBB8	Resp	HT-29	59.9	No	p.E111K	c.331G>A	Unknown	Heterozygous	Unverified	Substitution - Missense	10:48061..48061	Unclustered	-0.18791	0.000152323
TUBB8	Resp	MDA-MB-231	47.6	No	p.S126R	c.378C>G	Unknown	Heterozygous	Unverified	Substitution - Missense	10:48014..48014	Unclustered	-0.18791	0.000152323
TYK2	Nonresp	C32	83.8	No	p.?	c.3201-6C>T	Unknown	Heterozygous	Unverified	Unknown	19:10352557..10352557	Unclustered	0.112928	0.0436268
TYK2	Nonresp	MCF7	121.3	No	p.P117S	c.349C>T	Unknown	Heterozygous	Unverified	Substitution - Missense	19:10368171..10368171	Unclustered	0.112928	0.0436268
TYK2	Nonresp	SKOV-3	107.9	No	p.E437Q	c.1309G>C	Unknown	Heterozygous	Unverified	Substitution - Missense	19:10364672..10364672	Unclustered	0.112928	0.0436268
TYRO3	Nonresp	FaDu	110.7	No	p.?	c.784-3T>A	Unknown	Heterozygous	Unverified	Unknown	15:41567357..41567357	Unclustered	0.127889	3.00074e-08
TYRO3	Nonresp	HCT-15	106	No	p.?	c.1754-4C>T	Unknown	Heterozygous	Unverified	Unknown	15:41572439..41572439	Unclustered	0.127889	3.00074e-08
TYRO3	Nonresp	HCT-15	106	No	p.P822L	c.2465C>T	Unknown	Heterozygous	Unverified	Substitution - Missense	15:41578068..41578068	Unclustered	0.127889	3.00074e-08
TYW1	Resp	CHL-1	16.6	No	p.E299K	c.895G>A	Unknown	Heterozygous	Unverified	Substitution - Missense	7:67024933..67024933	Unclustered	-0.359196	0.0236977
TYW1	Resp	SNU-449	56.4	No	p.R342K	c.1025G>A	Unknown	Heterozygous	Unverified	Substitution - Missense	7:67049989..67049989	Unclustered	-0.359196	0.0236977
U2SURP	Nonresp	BT-474	124.1	No	p.D722N	c.2164G>A	Unknown	Heterozygous	Unverified	Substitution - Missense	3:143037278..143037278	Unclustered	0.155154	0.000755675
U2SURP	Nonresp	HCT-15	106	No	p.P864H	c.2591C>A	Unknown	Heterozygous	Unverified	Substitution - Missense	3:143050985..143050985	Unclustered	0.155154	0.000755675
UBAP2L	Resp	CHL-1	16.6	No	p.G364E	c.1091G>A	Unknown	Heterozygous	Unverified	Substitution - Missense	1:154260916..154260916	Unclustered	-0.339001	0.0435201
UBAP2L	Resp	CHL-1	16.6	No	p.G868E	c.2603G>A	Unknown	Heterozygous	Unverified	Substitution - Missense	1:154260916..154260916	Unclustered	-0.339001	0.0435201
UBAP2L	Resp	CHL-1	16.6	No	p.G879E	c.2636G>A	Unknown	Heterozygous	Unverified	Substitution - Missense	1:154260916..154260916	Unclustered	-0.339001	0.0435201
UBAP2L	Resp	SW48	59.8	No	p.N213K	c.639C>A	Unknown	Heterozygous	Unverified	Substitution - Missense	1:154237072..154237072	Unclustered	-0.339001	0.0435201
UBAP2L	Resp	SW48	59.8	No	p.N224K	c.672C>A	Unknown	Heterozygous	Unverified	Substitution - Missense	1:154237072..154237072	Unclustered	-0.339001	0.0435201
UBASH3B	Nonresp	BT-474	124.1	No	p.?	c.162-10C>T	Unknown	Heterozygous	Unverified	Unknown	11:122776209..122776209	Unclustered	0.140584	0.0107682
UBASH3B	Nonresp	HCT-15	106	No	p.Y329C	c.986A>G	Previously Reported	Heterozygous	Unverified	Substitution - Missense	11:122794707..122794707	Unclustered	0.140584	0.0107682
UBASH3B	Nonresp	HCT-15	106	No	p.S111L	c.332C>T	Previously Reported	Heterozygous	Unverified	Substitution - Missense	11:122777140..122777140	Unclustered	0.140584	0.0107682
UBASH3B	Nonresp	SW1088	80.6	No	p.C70Y	c.209G>A	Unknown	Heterozygous	Unverified	Substitution - Missense	11:122776266..122776266	Unclustered	0.140584	0.0107682
UBASH3B	Nonresp	UM-UC-3	128.9	No	p.S321I	c.962G>T	Unknown	Heterozygous	Unverified	Substitution - Missense	11:122789290..122789290	Unclustered	0.140584	0.0107682
UBE2I	Resp	CHL-1	16.6	No	p.?	c.224-7C>T	Unknown	Heterozygous	Unverified	Unknown	16:1320167..1320167	Unclustered	-0.340733	0.0414887
UBE2I	Resp	HCC1395	59.5	No	p.?	c.334-1G>C	Previously Reported	Heterozygous	Unverified	Unknown	16:1320437..1320437	Unclustered	-0.340733	0.0414887
UBE2Q1	Resp	786-0	48.9	No	p.K139fs*11	c.416delA	Unknown	Heterozygous	Unverified	Deletion - Frameshift	1:154555876..154555876	Unclustered	-0.182807	5.82944e-05
UBE2Q1	Resp	SW48	59.8	No	p.?	c.1074+7C>A	Unknown	Heterozygous	Unverified	Unknown	1:154551764..154551764	Unclustered	-0.182807	5.82944e-05
UBE4A	Nonresp	FaDu	110.7	No	p.K1057E	c.3169A>G	Unknown	Homozygous	Unverified	Substitution - Missense	11:118396387..118396387	Unclustered	0.127889	3.00074e-08
UBE4A	Nonresp	HCT-15	106	No	p.D641N	c.1921G>A	Unknown	Heterozygous	Unverified	Substitution - Missense	11:118381414..118381414	Unclustered	0.127889	3.00074e-08
UBE4B	Nonresp	AsPC-1	96.7	No	p.Y184C	c.551A>G	Unknown	Homozygous	Unverified	Substitution - Missense	1:10117548..10117548	Unclustered	0.116421	5.02561e-05
UBE4B	Nonresp	AsPC-1	96.7	No	p.Y300C	c.899A>G	Unknown	Homozygous	Unverified	Substitution - Missense	1:10117548..10117548	Unclustered	0.116421	5.02561e-05
UBE4B	Nonresp	AsPC-1	96.7	No	p.Y429C	c.1286A>G	Unknown	Homozygous	Unverified	Substitution - Missense	1:10117548..10117548	Unclustered	0.116421	5.02561e-05
UBE4B	Nonresp	FaDu	110.7	No	p.R955H	c.2864G>A	Unknown	Heterozygous	Unverified	Substitution - Missense	1:10168188..10168188	Unclustered	0.116421	5.02561e-05
UBE4B	Nonresp	FaDu	110.7	No	p.R1084H	c.3251G>A	Unknown	Heterozygous	Unverified	Substitution - Missense	1:10168188..10168188	Unclustered	0.116421	5.02561e-05
UBE4B	Nonresp	FaDu	110.7	No	p.R839H	c.2516G>A	Unknown	Heterozygous	Unverified	Substitution - Missense	1:10168188..10168188	Unclustered	0.116421	5.02561e-05
UBE4B	Nonresp	SKOV-3	107.9	No	p.E936D	c.2808A>C	Unknown	Heterozygous	Unverified	Substitution - Missense	1:10178661..10178661	Unclustered	0.116421	5.02561e-05
UBE4B	Nonresp	SKOV-3	107.9	No	p.E1181D	c.3543A>C	Unknown	Heterozygous	Unverified	Substitution - Missense	1:10178661..10178661	Unclustered	0.116421	5.02561e-05
UBE4B	Nonresp	SKOV-3	107.9	No	p.E1052D	c.3156A>C	Unknown	Heterozygous	Unverified	Substitution - Missense	1:10178661..10178661	Unclustered	0.116421	5.02561e-05
UBOX5	Nonresp	C3A	111.5	No	p.L149F	c.445C>T	Unknown	Heterozygous	Unverified	Substitution - Missense	20:3122194..3122194	RING-type zinc-finger protein	0.129532	7.16185e-08
UBOX5	Nonresp	HCT-15	106	No	p.R518H	c.1553G>A	Unknown	Heterozygous	Unverified	Substitution - Missense	20:3110179..3110179	RING-type zinc-finger protein	0.129532	7.16185e-08
UFC1	Nonresp	LNCaP clone FGC	69.1	No	p.W145C	c.435G>T	Unknown	Heterozygous	Unverified	Substitution - Missense	1:161158423..161158423	Unclustered	-0.10655	0.00320145
UFC1	Resp	HT-29	59.9	No	p.N46K	c.138C>G	Previously Reported	Heterozygous	Unverified	Substitution - Missense	1:161156964..161156964	Unclustered	-0.10655	0.00320145
UQCC	Nonresp	Calu-6	72.8	No	p.Y294*	c.882C>A	Previously Reported	Heterozygous	Unverified	Substitution - Nonsense	20:35303953..35303953	Unclustered	-0.0951985	0.0360975
UQCC	Resp	HCC1395	59.5	No	p.W44S	c.131G>C	Previously Reported	Heterozygous	Unverified	Substitution - Missense	20:35384132..35384132	Unclustered	-0.0951985	0.0360975
URGCP	Nonresp	C3A	111.5	No	p.S559P	c.1675T>C	Unknown	Heterozygous	Unverified	Substitution - Missense	7:43877788..43877788	Unclustered	0.129532	7.16185e-08
URGCP	Nonresp	C3A	111.5	No	p.S516P	c.1546T>C	Unknown	Heterozygous	Unverified	Substitution - Missense	7:43877788..43877788	Unclustered	0.129532	7.16185e-08
URGCP	Nonresp	HCT-15	106	No	p.?	c.73+4A>C	Unknown	Heterozygous	Unverified	Unknown	7:43881655..43881655	Unclustered	0.129532	7.16185e-08
URGCP	Nonresp	HCT-15	106	No	p.?	c.202+4A>C	Unknown	Heterozygous	Unverified	Unknown	7:43881655..43881655	Unclustered	0.129532	7.16185e-08
UVRAG	Nonresp	FaDu	110.7	No	p.L107F	c.321G>T	Unknown	Homozygous	Unverified	Substitution - Missense	11:76140966..76140966	Unclustered	0.127889	3.00074e-08
UVRAG	Nonresp	FaDu	110.7	No	p.L551F	c.1653G>T	Unknown	Homozygous	Unverified	Substitution - Missense	11:76140966..76140966	Unclustered	0.127889	3.00074e-08
UVRAG	Nonresp	HCT-15	106	No	p.G390W	c.1168G>T	Previously Reported	Heterozygous	Unverified	Substitution - Missense	11:76016922..76016922	Unclustered	0.127889	3.00074e-08
VCPIP1	Nonresp	647-V	95.9	No	p.R231Q	c.692G>A	Unknown	Heterozygous	Unverified	Substitution - Missense	8:66666267..66666267	Unclustered	0.120419	0.00423221
VCPIP1	Nonresp	Huh 7	100.8	No	p.R1106L	c.3317G>T	Unknown	Heterozygous	Unverified	Substitution - Missense	8:66634853..66634853	Unclustered	0.120419	0.00423221
VCPIP1	Nonresp	MCF7	121.3	No	p.S348I	c.1043G>T	Previously Reported	Heterozygous	Unverified	Substitution - Missense	8:66665916..66665916	Unclustered	0.120419	0.00423221
VHL	Nonresp	A-498	78.8	Yes	p.G144fs*14	c.426_429delTGAC	Confirmed Somatic	Heterozygous	Verified	Deletion - Frameshift	3:10146599..10146602	Unclustered	-0.136343	0.0281875
VHL	Resp	769-P	54.2	Yes	p.I180N	c.539T>A	Confirmed Somatic	Homozygous	Verified	Substitution - Missense	3:10149862..10149862	Unclustered	-0.136343	0.0281875
VHL	Resp	786-0	48.9	Yes	p.G104fs*55	c.310delG	Unknown	Homozygous	Unverified	Deletion - Frameshift	3:10142157..10142157	Unclustered	-0.136343	0.0281875
VPS35	Nonresp	BT-474	124.1	No	p.?	c.805-3C>A	Unknown	Heterozygous	Unverified	Unknown	16:46676695..46676695	Unclustered	0.121849	0.0427907
VPS35	Nonresp	C3A	111.5	No	p.L383V	c.1147C>G	Unknown	Heterozygous	Unverified	Substitution - Missense	16:46674327..46674327	Unclustered	0.121849	0.0427907
VPS35	Nonresp	HCT 116	83.4	No	p.Q214R	c.641A>G	Unknown	Heterozygous	Unverified	Substitution - Missense	16:46679022..46679022	Unclustered	0.121849	0.0427907
VPS4A	Nonresp	FaDu	110.7	No	p.A300T	c.898G>A	Unknown	Homozygous	Unverified	Substitution - Missense	16:69321097..69321097	Unclustered	0.127889	3.00074e-08
VPS4A	Nonresp	HCT-15	106	No	p.Q89R	c.266A>G	Unknown	Heterozygous	Unverified	Substitution - Missense	16:69316357..69316357	Unclustered	0.127889	3.00074e-08
VPS54	Nonresp	C3A	111.5	No	p.L807F	c.2421G>C	Unknown	Heterozygous	Unverified	Substitution - Missense	2:63913224..63913224	Unclustered	0.135313	1.15192e-09
VPS54	Nonresp	FaDu	110.7	No	p.E132K	c.394G>A	Unknown	Heterozygous	Unverified	Substitution - Missense	2:63972229..63972229	Unclustered	0.135313	1.15192e-09
VPS54	Nonresp	HCT-15	106	No	p.F902I	c.2704T>A	Unknown	Heterozygous	Unverified	Substitution - Missense	2:63899503..63899503	Unclustered	0.135313	1.15192e-09
VPS8	Nonresp	BT-474	124.1	No	p.E935K	c.2803G>A	Unknown	Heterozygous	Unverified	Substitution - Missense	3:184930473..184930473	Unclustered	0.124855	0.00232085
VPS8	Nonresp	Colo 320 HSR	87.6	No	p.Q144R	c.431A>G	Unknown	Heterozygous	Unverified	Substitution - Missense	3:184834726..184834726	Unclustered	0.124855	0.00232085
VPS8	Nonresp	HCT-15	106	No	p.N1389I	c.4166A>T	Unknown	Heterozygous	Unverified	Substitution - Missense	3:185051904..185051904	Unclustered	0.124855	0.00232085
VPS8	Nonresp	SKOV-3	107.9	No	p.?	c.1507-7G>A	Unknown	Heterozygous	Unverified	Unknown	3:184868939..184868939	Unclustered	0.124855	0.00232085
WDR11	Resp	NCI-H1792	20	No	p.E1158D	c.3474A>C	Unknown	Heterozygous	Unverified	Substitution - Missense	10:120906812..120906812	Unclustered	-0.320022	0.0360581
WDR11	Resp	SW48	59.8	No	p.W777C	c.2331G>T	Unknown	Heterozygous	Unverified	Substitution - Missense	10:120889997..120889997	Unclustered	-0.320022	0.0360581
WDR19	Nonresp	BT-474	124.1	No	p.?	c.3002-9C>T	Unknown	Heterozygous	Unverified	Unknown	4:39255839..39255839	Unclustered	0.165228	0.0135277
WDR19	Nonresp	HCT 116	83.4	No	p.L214fs*5	c.633_634insT	Previously Reported	Heterozygous	Unverified	Insertion - Frameshift	4:39205183..39205184	Unclustered	0.165228	0.0135277
WDR19	Nonresp	HCT-15	106	No	p.?	c.717-6C>T	Unknown	Heterozygous	Unverified	Unknown	4:39205557..39205557	Unclustered	0.165228	0.0135277
[truncated: 191 more rows]
